# Supplementary material for: High Phosphate and Low Protein Mediate Arterial and Cutaneous Vascular Calcification in CKD Mice
Source: J Am Soc Nephrol. 2025 Sep 17;37(4):683–99. doi: 10.1681/ASN.0000000875 (PMC12448113; doi:10.1681/ASN.0000000875)
Supplement: Supplementary file 3 [file jasn-37-683-s003.xls]

## Sheet: top 1000
gene_id	gene_name	Sha_LP_Hpi_1	Sha_LP_Hpi_2	Sha_LP_Hpi_3	Sha_LP_Hpi_4	Nx_LP_Hpi_1	Nx_LP_Hpi_2	Nx_LP_Hpi_3	Nx_LP_Hpi_4	Nx_HP_Hpi_1	Nx_HP_Hpi_2	Nx_HP_Hpi_3	Nx_HP_Hpi_4	Nx_LP_Lpi_1	Nx_LP_Lpi_2	Nx_LP_Lpi_3	Nx_LP_Lpi_4
ENSMUSG00000029819	Npy	-2.59068	-2.92379	-2.30815	-2.82941	4.99886	-1.19727	1.89574	4.74935	-0.883529	2.96697	-2.29053	2.78746	-2.55109	-1.62274	0.357009	1.44181
ENSMUSG00000025479	Cyp2e1	-4.15114	-3.24538	-1.23265	-3.66756	2.82349	1.94133	0.667116	2.76294	2.78117	1.54536	3.53811	-1.51915	-0.125112	0.723198	-0.605364	-2.23636
ENSMUSG00000062380	Tubb3	-2.38954	-2.18567	-1.86354	-2.46517	4.57363	0.512038	2.03634	4.21164	-1.02771	1.21805	-2.03211	1.41718	-2.33379	-0.867584	0.102249	1.09399
ENSMUSG00000023078	Cxcl13	-1.84385	-1.61713	-0.894872	-1.75984	3.60905	3.32894	2.99212	3.36527	-1.01965	-0.497901	-1.59116	-1.02464	-0.5053	-1.02401	-0.420067	-1.09696
ENSMUSG00000087632	Gm6058	-2.65438	-3.15896	-2.94389	-2.07219	2.79607	1.66277	2.15888	1.08074	-0.289825	3.15764	2.28516	-1.46478	-0.394572	1.16794	-1.17456	-0.156035
ENSMUSG00000027559	Car3	-3.40496	-2.53785	-1.34776	-3.25513	1.92503	1.71932	1.35001	2.28819	2.42236	1.02778	2.66625	-0.643465	-0.0809471	0.159023	-0.454954	-1.83289
ENSMUSG00000061780	Cfd	-2.85431	-2.4482	-1.52845	-2.89417	2.08595	1.48655	1.08511	3.04705	2.18806	0.673871	2.78051	-1.18671	-0.215176	-0.204497	-0.374784	-1.64083
ENSMUSG00000000889	Dbh	-1.94464	-1.87728	-1.85326	-1.9642	4.75777	-1.9642	2.14239	4.38957	-1.20358	1.35109	-1.88296	1.97265	-1.9642	-1.68549	0.299779	1.42657
ENSMUSG00000039278	Pcsk1n	-1.8423	-1.90192	-1.92096	-2.00932	4.79288	-1.96112	1.99664	3.85058	-0.765266	1.09576	-0.851635	1.6854	-1.69558	-1.7064	0.262042	0.971186
ENSMUSG00000023484	Prph	-1.76839	-1.83628	-1.57199	-1.68094	5.17665	-2.28552	2.04762	4.23994	-0.604096	0.949757	-1.25917	1.67464	-2.34894	-1.65542	0.0139175	0.908211
ENSMUSG00000000120	Ngfr	-1.60363	-1.68395	-1.7578	-1.49244	4.36206	-0.704016	1.32489	4.2207	-0.616874	0.852019	-1.22768	1.27134	-1.37339	-1.69608	-0.245606	0.370457
ENSMUSG00000040809	Chil3	-0.934378	-1.08532	-1.31667	-0.970379	2.69644	3.17329	2.0213	3.37459	-0.275324	-1.08157	-1.04516	-1.02057	-0.791476	-1.2457	-0.264516	-1.23456
ENSMUSG00000069792	Wfdc17	-1.38933	-1.2656	-1.23195	-1.84321	1.38812	3.08221	2.91818	2.43414	0.354384	-0.59232	-0.211675	-0.762292	-0.623833	-0.392546	-0.507225	-1.35706
ENSMUSG00000024653	Scgb1a1	-0.91025	-0.621724	-2.01764	-0.966408	1.68745	4.60043	1.07327	3.67012	-1.51493	0.237251	-0.53785	0.0686528	-2.25742	-0.182249	-0.742994	-1.58571
ENSMUSG00000012705	Retn	-2.7619	-2.17312	-1.96504	-2.17404	2.35629	0.60954	0.796945	2.70629	1.10117	0.0557727	2.23901	-0.480965	0.0820045	0.154805	-0.0220939	-0.524661
ENSMUSG00000021508	Cxcl14	-1.95266	-1.46665	-1.42786	-1.17126	1.41528	3.47895	2.38264	1.89525	-1.31381	-1.73972	-0.953972	-1.91608	1.5143	-0.642782	1.2913	0.607079
ENSMUSG00000022225	Cma1	-3.40992	-2.05666	-1.38887	-2.45141	1.17104	1.45863	1.33582	1.59195	2.306	0.922477	-0.273215	0.285239	0.159897	1.13137	0.308777	-1.09112
ENSMUSG00000064366	mt-Tl2	-2.50697	-2.74985	-1.43185	-2.71597	1.17502	0.438087	2.30858	1.35317	0.496563	1.79943	1.11783	-1.20508	0.849954	0.496379	0.1613	0.413405
ENSMUSG00000116004	Gm49539	-2.47576	-3.50371	-2.99533	-1.31677	1.82965	0.715322	0.761093	1.03139	0.8225	2.25547	1.97023	-0.420516	0.463441	1.02295	-0.659542	0.499585
ENSMUSG00000095079	Igha	-1.1719	-0.838467	-1.36374	-0.982788	5.21578	1.16724	0.735739	2.90759	-0.731115	-0.419559	-1.14102	-1.12404	-0.885754	-0.441887	-0.775294	-0.150779
ENSMUSG00000000214	Th	-1.43516	-1.64363	-1.6176	-1.64363	3.75163	-1.64363	2.22465	3.6427	-1.12846	0.859056	-1.16252	1.48875	-1.48319	-1.64363	0.318962	1.1157
ENSMUSG00000038642	Ctss	-0.972756	-0.763931	-1.12884	-1.4106	1.33731	3.53034	2.75659	2.35855	-0.0772596	-0.279504	-1.02313	-0.974582	-0.993013	-0.294346	-0.603404	-1.46142
ENSMUSG00000027581	Stmn3	-1.67056	-1.85156	-1.18896	-1.82025	3.99899	-2.00261	1.83317	3.81098	-1.2328	1.15437	-0.422194	1.33529	-1.47594	-1.21229	-0.648668	1.39305
ENSMUSG00000033825	Tpsb2	-3.07205	-2.09608	-1.23156	-2.49356	1.53479	1.04558	1.37553	1.2782	2.26231	0.885376	-0.259759	0.282548	0.215128	0.972723	0.356024	-1.05519
ENSMUSG00000032269	Htr3a	-1.48136	-1.39521	-1.44818	-1.50659	4.74079	-1.50659	0.704879	4.31512	-0.452344	0.836712	-1.21428	1.11935	-1.46858	-1.19066	-0.539625	0.486559
ENSMUSG00000028072	Ntrk1	-1.54084	-1.56118	-1.49095	-1.45828	4.01548	-1.56118	1.59626	3.56534	-0.847842	1.34446	-1.11593	1.2856	-1.53051	-1.56118	0.0336926	0.82707
ENSMUSG00000101389	Ms4a4a	-1.09679	-1.08096	-0.985751	-1.21417	1.3767	3.08618	2.40358	2.37381	-0.284721	0.147501	-1.3657	-0.995498	-1.05731	0.115743	-0.541141	-0.881464
ENSMUSG00000064364	mt-Th	-2.4409	-2.1549	-1.59985	-2.8643	1.50868	0.777337	1.63859	0.585324	0.77587	0.939128	1.13572	-0.745912	0.311826	0.700272	0.408144	1.02497
ENSMUSG00000018927	Ccl6	-1.30131	-1.0441	-1.07817	-1.41934	1.23451	2.80873	2.57821	2.06872	0.329793	0.189889	-0.457432	-0.58133	-0.718175	-0.530019	-0.840449	-1.23952
ENSMUSG00000005413	Hmox1	-1.36858	-0.870308	-0.9278	-1.1706	1.08423	3.03203	3.51083	1.55343	-0.358702	-0.461264	-0.210105	-1.09332	-0.601706	-0.596301	-0.664589	-0.857236
ENSMUSG00000029581	Fscn1	-1.5852	-1.51699	-1.49603	-1.66049	1.20418	2.51434	1.52376	1.85629	0.208665	0.164921	0.917623	-0.427188	0.300639	-0.679789	-0.614445	-0.71028
ENSMUSG00000055368	Slc6a2	-1.30934	-1.45284	-1.44874	-1.51341	3.57934	-0.813663	1.36824	3.4862	-0.718579	0.797543	-1.18208	1.27335	-1.50001	-1.51345	0.191781	0.755664
ENSMUSG00000019987	Arg1	-0.989109	-0.882054	-0.735185	-0.807274	1.50457	3.5644	2.77905	2.00124	-0.725992	-0.610635	-0.891896	-0.700153	-0.965652	-0.955658	-0.774881	-0.810768
ENSMUSG00000073418	C4b	-0.867271	-1.33228	-1.00333	-1.09838	1.87212	2.48962	1.92956	2.51567	0.431326	-0.0900112	0.176646	-0.74989	-1.17521	-0.729812	-1.22903	-1.13972
ENSMUSG00000030483	Cyp2b10	-1.55986	-1.19912	-0.307628	-1.0205	2.2141	1.63729	3.09319	1.79079	-0.708831	-0.413256	-0.35039	-1.2187	0.105908	-0.335809	-0.462837	-1.26434
ENSMUSG00000004885	Crabp2	-1.06611	-1.0342	-1.14604	-0.802413	0.441545	3.70586	2.29716	2.29988	0.643835	-0.852527	-0.601207	-0.716703	-1.04722	-0.246074	-1.17021	-0.705561
ENSMUSG00000019122	Ccl9	-1.2568	-0.8673	-0.990259	-1.23522	1.00328	3.04858	2.55143	1.77591	0.155623	-0.120536	-0.677947	-0.465283	-0.773563	-0.452787	-0.66914	-1.02599
ENSMUSG00000058624	Gda	-0.888481	-1.06279	-1.00877	-1.27641	1.5666	2.56329	2.19936	2.08704	0.0127447	-0.662209	-0.309984	-0.747447	-0.539511	-0.477956	-0.621053	-0.83442
ENSMUSG00000047261	Gap43	-1.45028	-1.23643	-1.25294	-1.41045	3.91973	-1.73382	1.5866	3.46466	-0.7471	0.66975	-0.512771	0.991079	-1.36407	-1.41059	-0.30478	0.791424
ENSMUSG00000022878	Adipoq	-3.03859	-1.93068	-1.2238	-2.04266	0.997787	0.900104	0.700626	1.73531	1.7648	0.403203	1.69929	-1.46917	1.18601	0.11746	0.488205	-0.287899
ENSMUSG00000096506	CR974586.5	-1.41762	-2.12795	-1.12245	-1.42363	1.65238	2.11089	1.89295	0.790223	0.0984369	1.24453	0.042409	-0.717918	0.234344	0.263163	-0.817707	-0.70205
ENSMUSG00000042750	Bex2	-1.38976	-1.38203	-1.19558	-1.32994	3.80149	-1.23489	1.25016	3.40922	-0.245112	1.30405	-1.44731	0.654252	-1.44731	-1.44731	-0.462677	1.16276
ENSMUSG00000023349	Clec4n	-0.794283	-0.644617	-1.22017	-1.00562	1.25367	3.15684	2.53064	1.86177	-0.512524	-0.72489	-0.423856	-0.568827	-0.865872	-0.371451	-0.858512	-0.812292
ENSMUSG00000050105	Grrp1	-1.67254	-1.72423	-1.31705	-1.32828	1.13995	1.78425	1.87907	1.5956	0.524552	0.27942	1.19755	-0.343332	-0.270689	-0.389414	-0.837822	-0.517041
ENSMUSG00000024679	Ms4a6d	-1.10917	-0.722388	-0.714161	-1.06622	1.07157	3.42988	2.34051	1.92364	0.330587	-0.345362	-1.32985	-0.660425	-0.868299	-0.212888	-1.23642	-0.831008
ENSMUSG00000064372	mt-Tp	-1.70379	-2.07723	-1.7066	-1.77539	1.34562	0.689098	1.27035	1.72206	0.125152	0.796714	1.09512	-0.800105	0.780941	0.259149	0.0122083	-0.0332874
ENSMUSG00000044258	Ctla2a	-0.69391	-0.794363	-1.47276	-1.72923	1.81619	1.82839	1.66698	2.05593	-0.252065	0.0264026	0.546518	-0.776093	-0.603056	0.0511552	-0.916014	-0.754073
ENSMUSG00000071547	Nt5dc2	-0.954924	-1.03104	-0.835641	-1.06594	1.56605	3.1001	1.72513	1.65813	-0.386512	0.262801	-0.769969	-0.431589	-0.978144	0.241149	-1.25447	-0.845131
ENSMUSG00000016024	Lbp	-1.05896	-0.897106	-0.694468	-1.26013	1.51691	2.2924	2.17227	1.98634	-0.100146	-0.60187	-0.0314531	-0.373964	-0.722312	-0.366316	-1.06721	-0.793977
ENSMUSG00000029219	Slc10a4	-1.12062	-1.18961	-1.18878	-1.21796	3.68379	-0.980962	1.22909	3.20494	-0.863062	0.62171	-1.21796	1.09882	-1.14371	-1.21796	-0.182886	0.48516
ENSMUSG00000020182	Ddc	-1.18479	-1.204	-1.13803	-1.26021	3.36537	-0.741924	1.29197	3.1391	-0.471229	0.385885	-1.11001	0.972786	-1.28526	-1.00707	-0.339564	0.586976
ENSMUSG00000056054	S100a8	0.255793	-0.95754	-0.576186	-1.23736	1.90587	2.94638	2.32485	2.11644	-0.0552131	0.097597	-1.52489	-1.0577	-1.03878	-1.17378	-1.24719	-0.778291
ENSMUSG00000079017	Ifi27l2a	-2.08584	-2.01828	-1.19249	-1.74727	0.342394	0.733894	1.30967	2.35651	2.69909	1.18346	3.1311	-0.0679757	-1.04129	-0.394112	-1.58771	-1.62117
ENSMUSG00000046805	Mpeg1	-1.00017	-0.632696	-0.994512	-1.28517	0.936805	3.04465	1.88737	1.99379	-0.0847853	-0.15588	-0.300191	-0.588015	-0.7417	-0.478221	-0.556374	-1.0449
ENSMUSG00000007946	Phox2a	-1.0273	-1.10342	-0.958408	-1.10342	3.63573	-0.622188	1.34448	3.19532	-0.545346	-0.478429	-0.717668	0.421644	-1.02664	-1.10342	-0.258408	0.347456
ENSMUSG00000027859	Ngf	-0.774407	-1.48812	-1.48858	-0.980335	1.30471	1.98224	1.95119	1.65298	0.349923	-0.163141	0.0791846	-0.304517	-0.705218	-0.375426	-0.783549	-0.256932
ENSMUSG00000027513	Pck1	-3.39059	-1.66343	-1.30356	-2.16975	0.286219	0.286144	0.889064	1.40589	1.87572	0.878313	1.65734	-0.984113	1.31261	0.299449	0.375349	0.245343
ENSMUSG00000030088	Aldh1l1	-1.95479	-1.52021	-1.19352	-1.44317	1.21973	1.25714	1.16295	1.46427	0.876413	-0.0734713	1.26823	-0.96008	0.920581	-0.466174	-0.0365943	-0.521317
ENSMUSG00000018865	Sult4a1	-1.1373	-1.19927	-1.17476	-1.07309	3.4456	-1.19927	1.13457	3.23365	-0.506455	1.00715	-1.19927	0.61405	-1.04781	-1.19927	0.0856875	0.215782
ENSMUSG00000003484	Cyp4f18	-0.702384	-0.767094	-1.00864	-1.19299	1.26538	2.3093	2.06346	1.87492	0.0800547	0.143489	-0.599243	-0.66312	-0.834362	-0.418529	-0.70108	-0.849168
ENSMUSG00000030144	Clec4d	-0.882439	-0.643618	-0.902995	-0.84675	1.26032	2.77228	2.40263	1.46901	-0.492465	-0.639041	-0.608369	-0.757095	-0.790714	-0.414622	-0.182024	-0.74411
ENSMUSG00000046844	Vat1l	-1.26715	-1.19673	-1.11265	-1.2078	2.69395	0.442884	0.733731	2.52377	0.166282	-0.491578	0.343846	0.256986	-0.449855	-0.500121	-0.544283	-0.39128
ENSMUSG00000044338	Aplnr	-1.43486	-1.56911	-1.24159	-1.12368	-0.832079	3.29728	1.90927	1.42678	0.489617	0.178832	1.22761	-0.371326	-0.0384326	-0.702661	-0.64408	-0.571575
ENSMUSG00000024810	Il33	-0.460195	-0.701434	-0.502953	-1.1544	1.34049	2.74272	2.71639	1.54912	-0.22861	-0.63398	-0.41316	-1.0862	-0.742156	-0.141962	-1.00381	-1.27985
ENSMUSG00000050896	Rtn4rl2	-0.455916	-0.744973	-0.703682	-1.30753	1.74369	2.57442	2.15008	1.48046	-0.365441	-0.829217	0.0683639	-0.662891	-0.776603	-1.10884	-0.487107	-0.574806
ENSMUSG00000064057	Scgb3a1	-0.883297	-0.938647	-0.933415	-0.798628	1.66907	3.16269	-0.0759619	2.82791	-0.0767429	0.147183	-0.521848	-0.786811	-1.12741	-0.414098	-0.959836	-0.290151
ENSMUSG00000029322	Plac8	-0.920741	-0.956019	-0.442532	-1.29673	1.33656	2.21819	2.0586	1.90079	-0.0708263	-0.30678	-0.0962366	-0.942004	-0.658139	-0.941331	-0.386315	-0.496484
ENSMUSG00000042379	Esm1	-0.603842	-0.402599	-0.530091	-0.900501	2.52516	1.79937	2.56096	1.74672	-0.732019	-0.16972	-1.15215	-0.586723	-1.16512	-0.900727	-0.90008	-0.588634
ENSMUSG00000037443	Cep85	-1.55989	-0.946482	-1.13413	-1.23398	1.77067	1.34668	0.883472	2.18297	0.127885	0.304569	-0.112899	-0.547065	-0.447089	0.262467	-0.525246	-0.371919
ENSMUSG00000007888	Crlf1	-0.541969	-1.08131	-1.16084	-1.03885	1.49851	2.30401	1.90508	1.51748	-0.334838	-0.196225	-0.457955	0.988976	-1.68463	-0.623642	-0.868425	-0.225389
ENSMUSG00000076609	Igkc	-0.569211	-0.83657	-2.13285	-1.60129	2.31966	3.71125	-1.20515	1.07093	0.65629	0.135459	1.94199	-0.164721	-1.50562	-1.17101	-0.452277	-0.196868
ENSMUSG00000061068	Mcpt4	-3.17114	-2.03354	-0.962517	-2.43582	0.206641	0.660644	0.767806	0.786896	2.5242	1.47494	0.177529	0.378055	0.196424	1.46867	0.826574	-0.865348
ENSMUSG00000040152	Thbs1	-1.03857	-0.13796	-0.656913	-1.24658	1.43912	2.12786	2.40953	1.95904	-0.695823	-0.829444	-0.957801	-0.398309	-1.25441	0.0886268	-0.346541	-0.461834
ENSMUSG00000031957	Ctrb1	-0.757798	-0.949837	-0.946127	-0.960473	2.24937	-0.651639	1.08939	4.7098	-0.2406	-1.08104	-0.383562	-0.398877	-0.830054	-0.0692548	-0.414532	-0.364761
ENSMUSG00000031762	Mt2	-0.829969	-0.460878	-0.570665	-0.534269	1.52286	2.86026	2.8081	1.42182	-0.875081	-1.07934	-0.363172	-0.741939	-0.776501	0.196172	-1.15089	-1.42651
ENSMUSG00000012428	Steap4	-0.954296	-0.933323	-1.10692	-1.52614	0.629741	2.37769	1.84699	1.62971	0.717019	-0.911675	0.994056	-1.03896	0.487227	-0.373578	-0.568135	-1.26941
ENSMUSG00000026656	Fcgr2b	-0.913147	-0.879814	-0.717007	-0.940258	0.933814	2.54849	2.27249	1.77595	-0.21228	-0.485537	-0.333733	-0.432268	-0.674616	-0.700861	-0.402963	-0.838265
ENSMUSG00000018339	Gpx3	-1.65925	-1.69965	-1.41696	-1.66035	0.902345	1.35293	0.9192	1.36031	1.29642	0.385451	1.42326	-0.855954	0.292616	0.204528	-0.280712	-0.56418
ENSMUSG00000024261	Syt4	-1.04147	-1.0261	-0.9945	-1.02739	3.51072	-1.00874	1.06471	3.2763	-0.805207	-0.105034	-0.852541	0.843749	-0.981055	-0.906541	-0.376704	0.429799
ENSMUSG00000064367	mt-Nd5	-2.18769	-2.10442	-1.48954	-1.5123	1.18086	0.668362	0.879264	0.90564	0.229269	1.33841	0.950323	-0.652189	0.486604	0.69564	0.146945	0.464821
ENSMUSG00000022579	Gpihbp1	-2.06762	-1.84305	-1.35338	-1.33745	1.0418	0.886249	0.969818	1.41083	0.588686	0.532646	1.51726	-0.823306	0.886731	0.0826594	0.0685191	-0.560413
ENSMUSG00000001348	Acp5	-2.17331	-1.80118	-1.16741	-1.70965	0.471053	1.47469	0.761442	1.31291	1.15196	0.0179907	1.68964	-0.984527	0.941154	-0.133396	0.462987	-0.314362
ENSMUSG00000044811	Cd300c2	-1.01855	-0.884186	-1.34734	-1.22122	0.45166	2.65083	1.66377	1.6275	0.276444	0.788978	-0.568987	-0.229183	-0.462131	-0.287332	-0.764253	-0.675998
ENSMUSG00000035373	Ccl7	-1.41482	-1.11473	-0.664278	-0.875701	-0.804797	3.03485	3.12729	1.40423	0.249559	0.154937	-0.244529	-0.504389	-0.324442	-1.03679	-0.76778	-0.21861
ENSMUSG00000064359	mt-Tg	-2.1487	-1.63619	-1.45021	-1.53811	1.86211	0.329144	1.10944	0.684383	-0.10047	0.15746	0.625245	-1.24162	0.846058	1.278	0.316756	0.906707
ENSMUSG00000042254	Cilp	-0.368965	-0.412723	-0.789646	-0.900946	2.46931	2.27941	1.53685	1.99947	-0.227148	-0.806644	-0.987912	-0.405734	-0.651102	-0.677924	-1.03353	-1.02277
ENSMUSG00000023013	Aqp2	-0.159083	-0.888451	-0.983297	-0.771637	2.6474	2.1695	1.11432	2.01809	-0.28008	-1.14074	-1.00344	-0.263396	0.195007	-0.801802	-0.752414	-1.09998
ENSMUSG00000000318	Clec10a	-1.26004	-1.05503	-1.02961	-1.16914	1.0754	1.72511	1.81906	1.58962	0.332741	0.0202115	-0.41702	-0.143602	-0.367554	-0.00910292	-0.579978	-0.531069
ENSMUSG00000064360	mt-Nd3	-1.83992	-1.93505	-1.4491	-1.57895	0.968176	-0.0528806	1.13664	1.84894	0.333221	1.1209	0.98551	-0.702062	0.390699	0.585811	0.13251	0.0555647
ENSMUSG00000082120	Gm15720	-2.12731	-1.75276	-1.18949	-0.890405	1.92519	0.947988	1.13987	0.720835	-0.692145	1.9302	1.36208	0.336676	0.0584864	0.556381	-1.52098	-0.804607
ENSMUSG00000045136	Tubb2b	-0.758791	-0.59706	-1.2425	-0.781912	3.03301	0.582551	0.916927	2.75717	-0.252502	-0.463895	-0.210639	0.594783	-1.19824	-1.3284	-0.564677	-0.485827
ENSMUSG00000101249	Gm29216	-2.13052	-2.08001	-2.2653	-1.75365	1.10113	-0.199276	0.994099	0.532658	-0.283172	0.604007	1.81821	-0.587483	0.286467	3.30849	-0.0114601	0.665809
ENSMUSG00000024164	C3	-0.903427	-0.927371	-0.901539	-1.39642	1.09677	2.05059	1.59111	1.73321	0.715137	-0.383473	0.0953085	-0.937774	-0.0579502	-0.545569	-0.450555	-0.778042
ENSMUSG00000037843	Vstm2l	-1.05349	-1.05349	-1.05349	-1.05349	3.43478	-1.05349	1.08123	2.90439	-0.218776	0.300826	-0.82498	1.26039	-1.05349	-1.05349	-0.38045	-0.18297
ENSMUSG00000015568	Lpl	-2.63304	-2.06116	-1.11531	-2.04913	0.53587	0.26753	0.637327	1.25383	0.906029	0.379885	1.8385	-1.05584	1.29348	1.16672	0.781676	-0.146364
ENSMUSG00000094306	Gm24924	-1.67826	-2.27396	-0.969568	-1.48604	0.18813	1.64751	1.20041	1.08186	0.0329577	1.53281	1.23775	0.169505	0.294393	0.820339	-2.06631	0.268484
ENSMUSG00000065750	Gm23346	-1.47405	-2.47773	-1.68438	-1.43773	1.27657	1.19455	0.584628	0.39441	0.216262	1.99778	1.87985	0.208696	-0.301914	-0.0379297	-0.182712	-0.156307
ENSMUSG00000022018	Rgcc	-2.24227	-1.65436	-1.29949	-1.60158	1.02122	0.461152	0.956783	1.26252	0.910186	0.497155	1.4122	-1.29687	1.17642	0.172476	0.532633	-0.308181
ENSMUSG00000045763	Basp1	-0.636463	-0.907383	-1.06929	-1.12428	2.18694	1.46817	0.971129	2.12783	0.197522	0.260435	-1.50014	-0.0947144	-0.77055	-0.203152	-0.587091	-0.318954
ENSMUSG00000100131	Gm28439	-2.03057	-2.09332	-1.51778	-1.54075	0.821088	0.593787	1.09081	0.795946	0.165436	1.50294	1.26255	-0.507001	0.553489	0.690605	-0.153316	0.366089
ENSMUSG00000069516	Lyz2	-0.751662	-0.446916	-0.925131	-1.2806	0.744389	2.72227	1.83392	1.75643	0.265752	-0.0277486	-0.574762	-0.430126	-0.801735	-0.44675	-0.212363	-1.42496
ENSMUSG00000064365	mt-Ts2	-2.78951	-1.9218	-1.70701	-1.21153	1.26827	-0.676374	2.13197	0.0827697	0.269721	1.39634	1.31279	-0.126827	0.273883	0.520563	0.300205	0.876539
ENSMUSG00000064350	mt-Ty	-2.21129	-2.3334	-1.6528	-1.61758	0.732901	0.463052	0.742561	0.661348	0.666858	1.58422	1.04461	-0.252298	0.581699	0.904883	0.0436762	0.641566
ENSMUSG00000021087	Rtn1	-1.01513	-1.01447	-0.860639	-1.00112	3.55296	-1.03589	1.1128	2.89173	-0.697455	0.369418	-1.0289	0.608893	-0.999888	-0.857875	-0.36893	0.344494
ENSMUSG00000079012	Serpina3m	-0.689215	-0.74424	-0.743226	-0.437344	0.766328	2.62898	2.47757	1.91327	-0.691945	-0.460585	-0.332233	-0.571768	-0.778898	-0.778898	-0.778898	-0.778898
ENSMUSG00000064351	mt-Co1	-1.89942	-2.00296	-1.52111	-1.35164	1.11763	0.709851	0.979825	0.800877	0.214301	1.28792	0.979837	-0.619293	0.374858	0.632421	-0.00563056	0.302539
ENSMUSG00000023992	Trem2	-0.953356	-0.847476	-0.730568	-0.852771	0.58444	2.7547	1.86886	1.78438	-0.0779995	-0.0790392	-0.616715	-0.352083	-0.555488	-0.29356	-0.922453	-0.710867
ENSMUSG00000005339	Fcer1a	-1.45897	-1.28823	-1.22941	-1.11597	1.4931	0.520058	1.48458	1.72873	1.12015	-0.119377	-0.758488	-0.570692	-0.166876	0.813726	0.496457	-0.948795
ENSMUSG00000089665	Fcor	-2.07026	-2.04538	-1.1635	-1.28641	0.4333	0.723721	1.00048	1.53609	0.725394	0.124589	1.41088	-1.35005	1.32655	0.148654	0.497763	-0.0118091
ENSMUSG00000004098	Col5a3	-0.677774	-0.854414	-1.48848	-0.899217	1.17157	2.08676	1.09125	1.98674	-0.444965	-0.195458	-0.391143	0.0367102	0.497912	-1.23278	-0.677155	-0.00956278
ENSMUSG00000053175	Bcl3	-0.987431	-1.43265	-1.0068	-0.674829	0.581576	1.93588	2.33356	1.28562	0.269565	-0.23629	-0.694894	-0.0100942	-0.651247	-0.668693	-0.101538	0.0582609
ENSMUSG00000064340	mt-Tl1	-2.15558	-1.83701	-1.62382	-1.43454	1.33882	0.338275	0.598243	0.901363	0.181585	1.31767	1.06192	-0.404937	0.639245	0.562007	-0.0765105	0.593279
ENSMUSG00000050493	Fam167b	-0.871974	-1.00431	-1.00089	-0.484619	0.734984	3.04424	1.41621	1.64229	0.2307	-1.12488	0.31207	-0.209878	-0.694123	-0.784749	-0.656017	-0.549057
ENSMUSG00000030278	Cidec	-2.78867	-1.94456	-0.86442	-1.9675	0.665287	0.497337	0.278737	1.19271	1.23385	0.206691	1.79788	-1.26314	1.61481	0.412968	0.912347	0.015684
ENSMUSG00000067586	S1pr3	-1.06491	-0.900972	-0.946155	-0.815775	1.68931	2.08123	1.11035	1.55507	-0.315191	-0.314519	-0.530781	0.178274	-0.681872	-0.823017	0.0960858	-0.317125
ENSMUSG00000071714	Csf2rb2	-0.912275	-0.962805	-0.962449	-0.88806	1.15897	2.25317	1.78034	1.22459	0.0968249	-0.45181	0.0605844	-0.330965	-0.240675	-0.777915	-0.569489	-0.478034
ENSMUSG00000020427	Igfbp3	-1.25451	-1.12031	-1.29919	-0.615625	1.58594	1.54032	0.648879	2.07306	0.168612	-0.617866	0.29395	-0.812768	0.209394	0.51691	-0.552508	-0.764277
ENSMUSG00000027350	Chgb	-0.933431	-1.26093	-1.07019	-1.14484	3.16274	-0.685526	0.791547	2.45854	0.23084	0.285293	-1.1054	1.19191	-0.503833	-1.19532	-0.365468	0.144071
ENSMUSG00000050335	Lgals3	-0.760024	-0.896944	-0.614795	-0.910345	1.61009	2.25046	1.26393	1.82907	-0.455747	-0.427146	-0.273374	-0.576179	-0.434789	-0.506017	-0.639515	-0.458681
ENSMUSG00000056071	S100a9	0.63625	-0.429498	-0.801572	-0.758538	0.712795	2.8494	2.5763	2.64266	0.589441	-1.66901	-1.66901	-1.17666	-0.779685	-0.51771	-1.15976	-1.04541
ENSMUSG00000066361	Serpina3c	-1.48651	-0.924346	-0.965096	-1.55444	1.4352	1.29496	0.805161	1.65694	0.967562	-0.359575	1.68825	-0.856033	0.0168934	0.0751922	-0.412774	-1.38139
ENSMUSG00000092695	Mir3092	-0.953923	-2.71919	-3.08848	-1.42515	0.828811	-0.942772	0.864336	1.18375	1.79387	1.93097	1.21594	-0.0985952	0.577176	1.29441	-0.271342	-0.189804
ENSMUSG00000058818	Pirb	-1.18445	-0.978866	-0.985938	-1.10698	0.715704	2.22905	1.61293	1.27556	0.585201	0.167524	-0.481467	-0.326518	-0.48295	-0.122104	-0.3758	-0.54089
ENSMUSG00000028111	Ctsk	-0.207863	-0.519335	-0.663466	-0.803909	1.19343	3.09346	1.6311	1.97677	-0.158525	-0.276211	-0.855879	-0.496732	-1.13835	-0.619651	-0.961846	-1.193
ENSMUSG00000015950	Ncf1	-0.722965	-0.804578	-0.901465	-1.08193	0.847625	2.40143	1.59792	1.72341	0.100647	-0.436478	-0.462789	-0.257398	-0.745609	-0.14075	-0.235687	-0.881382
ENSMUSG00000102070	Gm28661	-1.60721	-1.94389	-1.61514	-1.93119	0.392691	0.120551	1.43667	0.984177	0.197866	1.45407	0.890799	-0.566099	0.748999	0.575374	-0.147523	1.00985
ENSMUSG00000000805	Car4	-1.79396	-1.44969	-1.3785	-1.23019	1.02873	0.792142	0.967897	1.36232	0.306386	0.648376	1.10387	-0.97756	1.0464	0.0603009	0.137352	-0.623884
ENSMUSG00000044405	Adig	-2.45426	-1.77234	-1.36135	-1.68082	0.58485	0.212272	0.511267	1.41839	1.04621	0.492488	1.69556	-0.772252	1.21431	0.256255	0.627384	-0.017948
ENSMUSG00000050711	Scg2	-0.875534	-0.973002	-0.878347	-0.996781	3.35458	-0.996781	0.970741	2.91832	-0.248842	-0.405857	-0.996781	0.771287	-0.934348	-0.925443	-0.18002	0.396797
ENSMUSG00000018822	Sfrp5	-1.31256	-1.0983	-0.823019	-1.71663	2.83177	0.212656	0.351838	1.61768	-0.913706	0.870003	0.33351	0.170973	-0.0384257	-0.055993	-0.212587	-0.217213
ENSMUSG00000038264	Sema7a	-0.967429	-1.11569	-0.876583	-1.15739	0.912421	1.77374	1.55964	1.59625	0.158176	-0.498012	0.450044	-0.880028	0.424419	-0.251614	-0.0839623	-1.04399
ENSMUSG00000071713	Csf2rb	-1.0807	-1.11025	-1.00004	-0.910838	0.7383	1.8997	1.88483	1.31888	-0.088622	0.0588048	0.258002	-0.420643	-0.157761	-0.609668	-0.0787396	-0.701257
ENSMUSG00000040564	Apoc1	-2.28292	-1.9797	-1.39519	-1.34086	0.0465882	0.841032	0.807209	1.23619	0.995146	0.578097	1.9595	-1.0063	1.36918	-0.245737	0.484224	-0.0664645
ENSMUSG00000033213	AA467197	-0.636929	-0.638306	-0.671844	-0.66235	1.52505	2.07602	1.69764	2.00799	-0.467488	-0.443114	-0.349686	-0.952369	-0.952369	0.126737	-0.866636	-0.792337
ENSMUSG00000017309	Cd300lg	-2.26783	-1.67983	-1.20177	-1.29024	0.551952	1.00716	0.694552	1.21613	0.615178	0.334602	1.22702	-0.754573	1.34602	-0.0831496	0.450525	-0.165744
ENSMUSG00000027398	Il1b	-0.676136	-0.670651	-0.690944	-0.846051	0.00737333	3.1681	2.07268	1.76287	-0.0952682	-0.490967	-0.240338	-0.607872	-0.8486	-0.588502	-0.585139	-0.670545
ENSMUSG00000051314	Ffar2	-1.17119	-1.20043	-0.978093	-1.12951	1.15258	0.985854	1.0897	2.16852	0.41155	0.0998608	0.97783	-0.490618	-0.134748	-0.123679	-1.07536	-0.58226
ENSMUSG00000064348	mt-Tn	-1.90982	-1.55982	-1.505	-1.45153	1.12163	0.044059	1.00066	1.28053	0.178351	1.14551	1.31529	-0.760965	0.0357584	0.89453	-0.0896971	0.260508
ENSMUSG00000065947	mt-Nd4l	-2.14663	-2.09648	-1.83649	-2.05692	0.690589	0.123815	0.622451	0.299245	1.01295	1.57363	1.61331	-0.436133	0.387072	0.926434	-0.398553	1.72172
ENSMUSG00000027408	Cpxm1	-0.21435	-0.996863	-0.386265	-1.10246	1.03183	2.4842	2.09294	1.55375	-0.0931229	0.21814	-0.426458	-0.0770017	-0.992576	-0.554965	-1.06283	-1.47397
ENSMUSG00000059498	Fcgr3	-0.890916	-0.589697	-0.855784	-1.29318	0.598407	2.19286	1.81808	1.62002	0.463129	0.35523	-0.313469	-0.205207	-0.842564	-0.500024	-0.491442	-1.06545
ENSMUSG00000031827	Cotl1	-0.757126	-0.604528	-1.05314	-1.21439	0.863295	2.48248	1.46264	1.41515	0.546473	0.231036	-0.365848	-0.165732	-0.620543	-0.46643	-0.590916	-1.16242
ENSMUSG00000064349	mt-Tc	-1.72569	-1.87957	-1.72038	-1.40832	0.992303	0.0724971	0.964692	1.08437	0.572669	1.16816	1.21729	-0.815439	0.300589	0.741362	0.175198	0.260265
ENSMUSG00000074622	Mafb	-0.670077	-0.823902	-0.82443	-0.96834	0.661466	2.58937	1.67731	1.58557	0.501435	-0.417032	-0.513944	-0.74824	-0.13859	-0.274536	-0.727563	-0.908494
ENSMUSG00000026938	Fcna	-0.887266	-0.988745	-1.08978	-1.24584	1.05707	1.92387	1.50596	1.1005	0.352008	0.491395	-0.667141	-0.66894	-0.236319	-0.0508342	0.0876087	-0.683539
ENSMUSG00000037872	Ackr1	-0.931007	-0.985761	-0.822973	-1.00784	1.43357	1.52091	1.74113	1.35029	0.146399	-0.400666	0.647182	-0.323356	-0.188832	-0.901423	-0.666537	-0.611081
ENSMUSG00000072620	Slfn2	-0.935463	-0.907016	-0.749144	-1.02085	0.731114	2.31384	1.73626	1.38678	-0.0157331	-0.678308	0.295437	-0.0232771	-0.840711	-0.216937	-0.368154	-0.707843
ENSMUSG00000035385	Ccl2	-0.736764	-0.649406	-1.17225	-0.809031	-0.217988	2.24092	2.36491	2.00719	0.405286	-0.398008	-0.708277	-0.388298	-0.56787	-0.114805	-0.839019	-0.416593
ENSMUSG00000025094	Slc18a2	-1.05529	-1.08182	-0.976269	-0.920959	3.17113	-1.17649	1.05733	2.66915	-0.176116	0.671969	-0.750283	0.424602	-0.919948	-0.806708	-0.208173	0.077865
ENSMUSG00000100862	Gm10925	-2.14149	-2.16628	-1.87107	-1.89873	0.570035	-0.00367773	0.556013	0.521162	0.0026235	1.75058	1.87712	-0.932997	0.744458	0.977375	1.62595	0.388939
ENSMUSG00000033615	Cplx1	-0.908105	-0.940387	-0.835835	-0.880027	3.07893	-1.04657	1.30458	2.8164	-0.234129	-0.250227	-0.606984	0.818578	-0.975064	-1.00516	-0.457074	0.121065
ENSMUSG00000043004	Gng2	-0.781399	-0.811757	-0.759943	-0.864542	2.37043	1.09125	0.810059	2.17854	-0.0150103	-0.531691	-0.579815	-0.0127301	-0.661822	-0.830507	-0.359495	-0.241574
ENSMUSG00000101111	Gm28437	-1.82013	-1.88194	-1.70559	-1.7216	1.3354	0.223387	0.767476	0.200681	0.107034	2.2283	1.18182	-0.694511	0.552538	1.15748	-0.214189	0.283846
ENSMUSG00000030077	Chl1	-0.797823	-0.773458	-0.738029	-0.752842	1.75775	2.05278	1.39949	1.38345	-0.553374	-0.236676	-0.439009	-0.226804	-0.505625	-0.668935	-0.526333	-0.374572
ENSMUSG00000028865	Cd164l2	-0.941633	-0.863551	-0.62015	-0.622719	1.98204	1.00576	1.48181	2.11589	-0.110585	-0.650114	-0.150749	-1.02454	-0.124852	-0.434163	-0.352971	-0.689478
ENSMUSG00000102153	Gm37474	-1.55757	-1.44836	-1.64348	-0.976591	1.47666	0.856093	0.533308	1.11838	0.367984	1.42548	1.17968	-0.656286	0.0134201	0.637747	-0.949321	-0.377146
ENSMUSG00000064357	mt-Atp6	-0.827263	-2.55481	-1.62166	-1.80182	-0.218388	-0.64856	1.88089	1.78987	-0.264073	0.796462	0.978288	-0.44276	1.91392	0.0579043	-0.288795	1.25081
ENSMUSG00000021194	Chga	-0.983999	-1.05897	-0.849641	-1.05897	2.49803	0.186405	1.27123	1.69747	-0.154504	0.52684	-0.412015	0.90753	-0.868351	-1.05897	-0.600422	-0.0416634
ENSMUSG00000025804	Ccr1	-0.822986	-0.485135	-0.955967	-0.556109	0.839003	2.54146	1.81977	1.5818	-0.114652	-0.518594	-0.587077	-0.397109	-0.683528	-0.456011	-0.441305	-0.763558
ENSMUSG00000067149	Jchain	-1.13477	-0.953394	-1.34601	-1.04085	2.37662	3.03236	-0.669975	0.375248	0.175353	-0.022251	2.48011	-0.51377	-0.72604	-0.961294	-0.666039	-0.405302
ENSMUSG00000093874	Gm24539	-1.74447	-3.42728	-1.87078	-0.941001	0.579215	1.16698	0.394198	-0.553424	0.186395	2.72646	1.96639	0.0806871	0.72049	0.940801	-0.718435	0.493767
ENSMUSG00000031963	Bmper	-0.810566	-0.665137	-0.592645	-1.05108	1.27686	2.32591	1.47851	1.33802	-0.0051649	-0.361278	-0.266541	-0.39391	-0.525744	-0.131832	-0.826152	-0.789255
ENSMUSG00000031740	Mmp2	-0.191751	-0.39426	-0.829341	-0.869038	1.12481	2.83545	1.43838	1.85212	-0.0899313	-0.362513	-1.02734	0.0134886	-0.918139	-0.740143	-0.919686	-0.922109
ENSMUSG00000001865	Cpa3	-2.3092	-1.7824	-0.868344	-2.05504	0.665592	0.410477	0.820492	0.602757	2.11386	1.37915	-0.714643	0.344614	0.284228	1.15583	0.701311	-0.748676
ENSMUSG00000028581	Laptm5	-0.721162	-0.677558	-1.15207	-0.98997	0.554454	2.48603	1.43778	1.48375	0.320317	0.0979608	-0.424861	-0.0650687	-0.236763	-0.578417	-0.361355	-1.17307
ENSMUSG00000115439	Gm36107	-0.38558	-0.813265	-0.813265	-0.813265	0.758818	2.61876	2.0917	1.20128	-0.813265	0.446552	-0.813265	-0.813265	-0.336477	0.111058	-0.813265	-0.813265
ENSMUSG00000051439	Cd14	-0.783744	-0.856153	-0.521097	-1.09755	0.444986	2.39816	1.79215	1.59392	0.117281	-0.548868	0.277169	-0.45612	-0.433785	-0.391553	-0.675268	-0.859529
ENSMUSG00000056569	Mpz	-1.86379	-1.86039	-1.18944	-1.97855	3.52769	-1.92586	0.186877	0.787241	-0.538589	1.91274	1.75521	1.75337	0.317341	-1.04883	-0.381993	0.546969
ENSMUSG00000089877	Gm16102	-1.86194	-2.25396	-1.89303	-1.24144	1.22725	-0.125302	0.248605	0.860718	0.87971	2.05513	1.68302	-0.771501	-0.173432	1.19701	-0.413828	0.582991
ENSMUSG00000053113	Socs3	-0.543026	-0.796034	-0.54909	-0.603923	0.777168	2.18871	2.58446	1.4084	0.0147424	-0.110551	-0.779613	-0.333126	-1.02232	-0.801124	-0.986451	-0.448209
ENSMUSG00000032487	Ptgs2	-1.01664	-0.415569	-0.353449	-0.768484	1.26462	1.74884	2.54083	1.32111	-0.37559	0.261363	-1.02626	-0.348756	-0.70594	-0.714788	-0.907705	-0.503575
ENSMUSG00000025855	Prkar1b	-0.909026	-1.00182	-0.757647	-0.858874	2.91674	-0.155014	0.776687	2.35863	-0.53558	0.385497	-0.986257	0.480601	-0.517305	-0.87903	-0.462493	0.144887
ENSMUSG00000026204	Ptprn	-0.738659	-0.851354	-0.800769	-0.991542	2.35496	0.499154	1.36773	1.8155	-0.729545	0.365376	-0.981048	0.415239	-0.78839	-0.266361	-0.420895	-0.249386
ENSMUSG00000039956	Mrap	-2.04794	-1.33498	-1.29603	-1.68362	0.57509	0.526297	0.753349	1.19285	0.533926	-0.0728747	1.24784	-0.509719	1.25615	-0.052599	0.705495	0.206764
ENSMUSG00000064354	mt-Co2	-1.49117	-2.34207	-1.58223	-1.73403	0.214381	-0.0816442	1.99265	0.133515	0.409153	1.55184	1.41127	-0.981811	1.14914	0.877978	-0.691718	1.16474
ENSMUSG00000031342	Gpm6b	-0.724139	-0.81461	-0.72004	-1.02036	2.14305	1.74658	1.13721	1.0679	-0.658468	-0.216529	0.00987991	-0.0489515	-0.309163	-0.280621	-0.744694	-0.567042
ENSMUSG00000096563	Gm24095	-1.58562	-2.52082	-1.98818	-0.660914	1.35304	0.10423	0.682551	0.47811	0.430762	1.81795	1.67816	-0.528242	0.939003	0.334796	-0.760624	0.225798
ENSMUSG00000022651	Retnlg	-0.207941	-0.819822	-1.01008	-0.754778	1.63014	1.24518	1.11321	2.57854	0.0468693	0.0909132	0.0269118	-0.772491	-0.652416	-0.494091	-1.01008	-1.01008
ENSMUSG00000035864	Syt1	-0.864002	-0.859737	-0.873283	-0.895451	2.99479	-0.889268	0.997401	2.73708	-0.729796	0.275787	-0.742007	0.603834	-0.848123	-0.895451	-0.298655	0.286873
ENSMUSG00000002944	Cd36	-2.34042	-1.60896	-1.09233	-1.57831	0.452975	0.590874	0.657429	0.978671	0.76706	-0.173479	1.10388	-1.16095	1.66266	0.689965	1.00734	0.0436038
ENSMUSG00000027273	Snap25	-0.85355	-0.85355	-0.844437	-0.85355	2.9779	-0.775805	0.963721	2.72745	-0.672554	0.033874	-0.85355	0.593955	-0.830113	-0.840072	-0.312003	0.392289
ENSMUSG00000020053	Igf1	-0.80698	-0.916245	-0.948571	-1.05541	0.81452	1.97932	1.18941	1.57198	0.354763	-0.0722613	0.623658	-0.0780581	-0.562678	-0.270572	-0.721233	-1.10165
ENSMUSG00000000031	H19	-0.926795	-0.90382	-0.628292	-1.25907	-0.367508	2.2404	1.58978	2.07364	0.0832319	-0.374757	-0.282816	-0.505836	-0.854099	0.6727	-0.706895	0.150143
ENSMUSG00000071715	Ncf4	-0.619148	-0.854283	-1.08984	-0.863708	0.877488	1.83815	1.67998	1.42964	0.111236	-0.0776039	-0.28674	-0.013802	-0.413579	-0.329721	-0.684042	-0.704033
ENSMUSG00000000957	Mmp14	-0.349029	-0.633393	-1.00612	-0.73562	0.706651	2.39239	1.54366	1.88508	-0.427203	0.104717	-0.647357	0.0047647	-1.08394	-0.409848	-0.89166	-0.453092
ENSMUSG00000027500	Stmn2	-0.712508	-0.819029	-0.738509	-0.820198	2.85886	-0.0831576	0.950255	2.42704	-0.816232	-0.196946	-0.586309	0.473945	-1.08682	-0.913817	-0.117296	0.180721
ENSMUSG00000048070	Pirt	-0.903513	-0.903513	-0.903513	-0.877461	2.8841	-0.903513	0.679469	2.98858	-0.39809	0.160849	-0.775447	0.3536	-0.884535	-0.55507	-0.0642273	0.102276
ENSMUSG00000021319	Sfrp4	-0.179417	-0.711074	-0.4976	-0.801539	0.889821	2.44311	1.78008	1.91047	1.16832	-0.399401	-0.751263	-0.798616	-0.730444	-1.26524	-0.95529	-1.10191
ENSMUSG00000000290	Itgb2	-0.81489	-0.431349	-0.718641	-0.59319	0.703637	2.50526	1.91114	1.53446	-0.144064	-0.260085	-0.625841	-0.722921	-0.485209	-0.569733	-0.0533435	-1.23523
ENSMUSG00000009394	Syn2	-0.907895	-0.883639	-0.962639	-0.74229	2.87193	-0.566679	0.908393	2.49342	-0.834371	0.0313573	-0.752901	0.401458	-0.449388	-0.594508	-0.059658	0.0474113
ENSMUSG00000026387	Sctr	-1.23079	-1.02459	-1.29995	-1.13089	1.41082	0.341123	0.866707	1.87941	0.8241	0.50687	0.756582	-0.390806	0.0203368	-0.755117	-0.409167	-0.36464
ENSMUSG00000029752	Asns	-1.55776	-1.27147	-1.00033	-1.72377	1.1837	0.752601	0.741635	0.92431	0.757815	-0.450078	1.24447	-0.713027	1.00032	0.0122313	0.645115	-0.545755
ENSMUSG00000083563	Gm13340	-2.04198	-1.84693	-1.18667	-1.25715	0.715145	0.471778	0.691793	0.901926	0.147983	1.66082	0.812653	-0.71428	0.707545	0.872881	-0.499595	0.564081
ENSMUSG00000042357	Gjb5	-0.960551	-0.668609	-0.889206	-0.950125	0.940358	1.87931	1.14656	1.66183	0.338282	-0.0184778	-0.700658	-0.415167	-0.767002	0.464811	-0.769698	-0.291652
ENSMUSG00000052160	Pld4	-1.11625	-1.02056	-1.0833	-1.11249	1.00528	1.57343	0.893144	1.28073	0.569744	0.558563	-0.126872	0.213386	-0.281737	-0.26777	-0.61195	-0.473348
ENSMUSG00000062515	Fabp4	-2.23409	-1.59709	-1.04494	-1.39993	0.175158	0.645784	0.873113	1.10467	0.74248	0.0322393	1.35493	-1.25174	1.55109	0.415453	0.560468	0.0724
ENSMUSG00000036446	Lum	0.16288	-0.165082	-0.154655	-0.647395	1.22094	3.06451	2.10702	1.87477	-0.67244	-0.628697	-1.90509	-0.503869	-1.11146	-0.0740893	-1.18781	-1.37954
ENSMUSG00000023236	Scg5	-0.639708	-0.860183	-0.605264	-0.846707	3.15256	-1.0741	1.04391	2.99351	-0.21273	0.403642	-0.937391	0.0750799	-0.75435	-0.908182	-0.769916	-0.0601799
ENSMUSG00000022235	Cmbl	-1.73959	-1.56325	-0.688749	-1.46078	0.878708	0.738752	0.232549	1.75846	1.01644	0.176275	0.997362	-1.33633	0.686667	0.644866	0.0572831	-0.398657
ENSMUSG00000041481	Serpina3g	-0.939334	-0.131104	-0.699298	-1.09568	1.21984	1.95631	1.45126	1.56711	0.247994	0.00293671	0.100894	-0.878101	-0.582678	-0.774031	-0.548909	-0.897212
ENSMUSG00000042821	Snai1	-0.497854	-0.534862	-0.53406	-0.58909	0.873233	2.58363	1.95109	1.44075	-0.69171	-0.698363	-0.434223	-0.105945	-0.66451	-0.630958	-0.67616	-0.790973
ENSMUSG00000002900	Lamb1	-1.14941	-0.937957	-1.05085	-1.38003	0.417628	1.8414	1.16377	1.04875	0.567047	-0.094726	0.488625	-0.887685	0.516193	-0.165923	0.104988	-0.48183
ENSMUSG00000109038	Gm45120	-1.39988	-1.88253	-1.41217	-1.14033	0.687652	0.956769	0.421776	1.08432	0.555261	1.66131	1.18122	-0.282636	-0.416979	0.176324	-0.360418	0.170309
ENSMUSG00000042734	Ttc9	-0.734109	-0.813489	-0.734235	-0.728645	1.74501	1.35921	1.10269	1.74157	-0.233867	-0.788764	-0.757997	-0.492224	-0.532974	0.41035	-0.343357	-0.199172
ENSMUSG00000008540	Mgst1	-1.75566	-1.35111	-0.752812	-1.47121	0.745659	0.761001	0.686822	1.42915	0.83847	-0.267909	1.12948	-1.62235	1.15297	0.333072	0.457272	-0.312844
ENSMUSG00000058715	Fcer1g	-0.604241	-0.874773	-0.733674	-0.971645	0.709431	2.16045	1.64273	1.24233	0.202427	0.0661419	0.0453224	-0.424292	-0.470213	-0.549407	-0.526007	-0.914579
ENSMUSG00000083306	Gm13868	-1.48646	-2.04862	-2.15843	-1.32718	0.503821	0.313373	0.81612	0.282178	0.577855	2.10011	1.35248	-0.294196	0.592266	1.14968	-0.266894	-0.106104
ENSMUSG00000064368	mt-Nd6	-1.81357	-1.76171	-1.36671	-1.23592	1.04449	0.372399	0.650763	0.688978	0.152268	1.14752	0.964308	-0.592664	0.458319	0.78753	0.139936	0.364059
ENSMUSG00000034957	Cebpa	-2.18247	-1.37214	-1.49595	-1.7726	0.421751	0.594895	0.149507	0.939857	1.57763	0.322756	1.60045	-0.624994	1.51572	0.0512616	0.243825	0.0304995
ENSMUSG00000019796	Lrp11	-0.869128	-0.932473	-0.851424	-0.910589	2.81625	-0.587705	0.72153	2.41055	-0.489047	-0.180307	-0.633171	0.396101	-0.495555	-0.211143	-0.197454	0.013566
ENSMUSG00000029126	Nsg1	-0.739463	-0.483888	-0.621252	-0.749245	2.18708	1.23224	0.973503	1.93615	-0.43935	-0.472959	-0.962355	-0.192697	-0.856524	-0.0560327	-0.629465	-0.125739
ENSMUSG00000008845	Cd163	-1.01142	-0.397975	-0.392489	-1.11295	1.08488	1.73326	1.81711	1.36493	-0.0803122	-0.0681539	-0.539573	-0.330022	-0.322419	-0.35856	-0.445819	-0.940496
ENSMUSG00000054013	Tmem179	-1.86271	-1.31846	-1.21939	-1.57497	1.87048	-0.405625	-0.22109	1.68335	0.569597	-0.745443	0.81449	-0.237856	1.76024	0.181162	0.892347	-0.186127
ENSMUSG00000025355	Mmp19	-0.714973	-0.783137	-0.967716	-1.21494	0.418295	2.33764	1.39718	1.06255	0.364825	-1.03924	0.301687	-0.988251	0.719942	-0.380971	0.0448451	-0.557736
ENSMUSG00000026278	Bok	-0.769272	-1.02516	-0.837002	-0.769345	1.30571	1.55535	1.10194	1.52728	0.200416	-0.312275	0.508398	-0.587008	-0.477791	0.276888	-1.06039	-0.637737
ENSMUSG00000082078	Gm12098	-0.739996	-1.52943	-1.5234	-0.764265	1.64955	0.450885	0.868483	1.36336	-0.712803	0.990773	1.05532	-0.792863	-0.232648	0.809967	-1.22818	0.335229
ENSMUSG00000029084	Cd38	-0.815135	-0.740625	-0.81114	-1.07294	0.633869	1.84893	1.44031	1.48661	0.239296	-0.682776	0.0568431	-0.474515	0.0661138	-0.0935468	-0.0974001	-0.983886
ENSMUSG00000064370	mt-Cytb	-1.77669	-1.83137	-1.40071	-1.24197	0.885553	0.433614	0.821168	0.44891	0.236911	1.34098	1.11035	-0.556177	0.447299	0.689395	0.0558912	0.336844
ENSMUSG00000022122	Ednrb	-1.29923	-0.772026	-0.928543	-1.12177	0.543601	1.88311	1.2809	1.00372	0.142789	-0.0343975	0.354659	-0.482945	0.416765	-0.119521	-0.0247329	-0.842375
ENSMUSG00000067736	Gm10222	-1.79939	-1.14053	-1.58625	-1.8088	0.825129	0.393244	0.762749	0.506735	0.122423	1.41892	1.14134	-0.278114	0.624297	0.61536	-0.1868	0.38969
ENSMUSG00000057163	Prss2	-0.739034	-0.596207	-0.802664	-0.802664	1.20275	-0.0722857	0.980783	3.7706	-0.466877	-0.802664	-0.550067	-0.468655	-0.533978	-0.247559	-0.357469	0.485991
ENSMUSG00000064346	mt-Tw	-2.38346	-1.53036	-1.83259	-1.46323	0.720178	-0.373532	0.391403	0.858822	0.660452	1.70653	1.24972	-0.102424	0.448425	1.08394	0.0220781	0.544053
ENSMUSG00000049892	Rasd1	-2.26043	-1.64599	-1.02681	-1.48387	1.48304	0.00904843	0.353793	0.537689	1.91501	0.630023	1.91782	-0.422192	1.12934	-0.58572	-0.507875	-0.0428729
ENSMUSG00000064341	mt-Nd1	-1.68775	-1.7895	-1.36938	-1.17139	0.98287	0.359477	0.782768	0.655929	0.0526123	1.19846	0.958996	-0.728933	0.563042	0.740125	0.0779165	0.37476
ENSMUSG00000028076	Cd1d1	-2.15628	-1.52696	-1.07157	-1.58299	0.0804774	0.778302	0.858807	0.714658	0.95656	-0.125759	1.48106	-1.1249	1.69176	0.138256	0.874662	0.0139047
ENSMUSG00000059089	Fcgr4	-0.627104	-0.130332	-0.719514	-0.903494	0.983825	2.13754	1.63385	1.6282	0.209364	-1.02967	-0.639652	-0.113216	-0.849734	-0.591104	-0.418229	-0.570724
ENSMUSG00000082532	Rpl31-ps6	-1.06438	-0.903382	-1.24236	-1.53831	1.66511	1.00555	0.25144	1.07991	0.227819	0.660992	-0.132173	-0.359571	-0.321627	0.590201	-0.0769412	0.157723
ENSMUSG00000112023	Lilr4b	-0.976695	-0.922308	-0.831422	-0.71826	0.544823	1.81919	1.40155	1.5331	0.47133	-0.0392976	-0.548779	-0.379467	-0.374634	-0.0798671	-0.604507	-0.294755
ENSMUSG00000023913	Pla2g7	-1.54753	-0.904477	-0.986844	-1.06236	0.413817	1.54648	1.27882	1.00565	0.22449	-0.172556	0.0258046	-1.15115	1.08598	-0.38514	0.683277	-0.0542667
ENSMUSG00000023367	Tmem176a	-0.595121	-0.529494	-0.414461	-0.724969	1.19239	2.00481	1.57502	1.68898	0.144756	-1.08056	-0.370569	-0.465755	-0.585238	-0.467981	-0.681306	-0.690494
ENSMUSG00000030110	Ret	-0.580296	-0.798328	-0.761047	-0.592122	2.00683	0.638815	0.746724	2.59784	-0.374173	-0.462695	-0.515004	0.178284	-0.755376	-0.582618	-0.689494	-0.0573449
ENSMUSG00000061878	Sphk1	-0.792043	-0.569583	-1.03962	-0.5447	1.37598	1.60434	1.62947	1.1598	-0.329168	-0.178615	0.134008	0.0111647	-0.922321	-0.513847	-0.860452	-0.164404
ENSMUSG00000073682	Gm10563	-1.35231	-2.09168	-2.31737	-0.329133	1.26554	0.446963	0.104802	0.803827	0.55373	2.08084	1.30007	-0.595761	0.169404	0.478785	-0.678413	0.160692
ENSMUSG00000031594	Fgl1	-0.620203	-0.553761	-0.578797	-0.512289	0.913807	2.07931	1.41637	2.0356	-0.410375	-0.463353	-0.475486	-0.620203	-0.433745	-0.620203	-0.596435	-0.560243
ENSMUSG00000038910	Plcl2	-1.00705	-0.941256	-1.16784	-0.722643	1.36243	1.58895	0.927615	0.972118	0.448085	0.911115	0.0812294	-0.38363	-0.40561	-0.340053	-0.697173	-0.626281
ENSMUSG00000053137	Mapk11	-0.972557	-1.11319	-1.13026	-0.782402	1.15623	1.19782	0.852065	1.46918	0.105727	0.257636	0.386178	-0.181283	-0.32606	-0.162047	-0.589815	-0.167226
ENSMUSG00000030579	Tyrobp	-0.755196	-0.616194	-0.767393	-1.00685	0.200719	2.39828	1.46605	1.44639	0.568094	0.456899	-0.530442	-0.17825	-0.693317	-0.113181	-0.886014	-0.9896
ENSMUSG00000001227	Sema6b	-1.4912	-1.01305	-0.66027	-1.04537	0.862763	1.45137	1.02735	1.10155	0.500112	-0.178708	0.86997	-0.845132	0.349614	-0.171695	-0.0476661	-0.709628
ENSMUSG00000027483	Bpifa1	-0.946345	-0.409559	-1.46012	-0.478774	-0.698486	3.24995	-0.235742	3.01235	-0.599398	0.927312	0.155971	-0.0797784	-1.52489	0.966891	-0.507929	-1.37146
ENSMUSG00000007682	Dio2	-0.233897	-0.585099	-1.59557	-0.815742	0.574613	1.78738	2.16953	0.855748	-0.72229	0.0812753	0.381681	-0.332545	-0.74629	-0.51079	0.267592	-0.575594
ENSMUSG00000020297	Nsg2	-0.955537	-0.69743	-0.949234	-0.336209	3.22221	-0.896941	0.694378	2.63773	-0.690087	0.16589	-1.02462	0.643993	-0.705559	-1.03417	-0.0962577	0.0218433
ENSMUSG00000005360	Slc1a3	-1.28037	-1.10667	-0.954451	-1.23068	1.16598	0.762455	0.540669	1.55026	0.939018	-0.135356	1.69597	-0.965858	0.523701	-0.250452	-0.191846	-1.06236
ENSMUSG00000064363	mt-Nd4	-1.65498	-1.72257	-1.37662	-1.29122	0.841513	0.449793	0.837858	0.407425	0.239241	1.30318	1.07879	-0.610072	0.380226	0.769026	0.0147091	0.333701
ENSMUSG00000002985	Apoe	-0.73366	-0.691605	-0.761363	-1.00927	1.01113	1.73715	1.1643	1.46832	0.696818	-0.144743	0.555297	-0.451077	-0.665976	-0.299713	-0.840509	-1.0351
ENSMUSG00000075296	Aldh3b2	-1.52489	-1.26879	-0.604875	-1.24804	0.836935	0.578267	1.19749	1.29877	1.45201	-0.472205	0.86577	-0.555462	0.398142	-0.457666	-0.000251192	-0.495201
ENSMUSG00000036905	C1qb	-0.906384	-0.662584	-0.70606	-1.21113	0.41735	2.08688	1.29989	1.26352	0.723329	0.196189	-0.488121	0.144373	-0.651033	-0.251414	-0.328996	-0.925818
ENSMUSG00000003411	Rab3b	-0.86745	-0.823754	-0.718537	-0.744159	2.76652	-0.764686	0.721624	2.64967	-0.6395	0.603711	-0.738175	0.540373	-0.852711	-0.885318	-0.400673	0.153067
ENSMUSG00000026928	Card9	-0.966505	-1.01001	-1.06421	-0.79744	0.772243	1.65211	1.18711	1.06197	0.337815	0.149051	-0.0338914	-0.333453	-0.178509	0.137611	-0.434589	-0.479303
ENSMUSG00000001506	Col1a1	0.0325613	-0.136332	-0.747968	-0.374021	0.659909	3.23152	1.71131	1.65885	-0.170365	-0.525815	-1.43966	0.614752	-1.41905	-1.66083	-0.950078	-0.484779
ENSMUSG00000048489	Depp1	-1.49129	-0.758499	-1.1339	-1.219	0.0314679	0.741306	1.30574	1.80321	0.121937	0.260533	1.64858	-1.77199	1.36006	0.326517	-0.173314	-1.05137
ENSMUSG00000018774	Cd68	-0.811817	-0.802372	-0.665147	-1.19807	0.290112	2.36021	1.51466	0.83452	0.185994	0.483433	-0.322482	-0.221883	-0.575698	-0.172201	-0.280731	-0.618525
ENSMUSG00000025473	Adam8	-0.643909	-0.611264	-0.758888	-0.736596	0.429815	2.29625	1.67731	1.31775	-0.35423	-0.265151	-0.336964	-0.238149	-0.620727	-0.364843	-0.277686	-0.512713
ENSMUSG00000068327	Tlx2	-0.9655	-0.9655	-0.852322	-0.897344	2.67673	-0.9655	0.871438	2.20823	-0.659512	0.1941	-0.9655	0.609602	-0.648108	0.0965579	-0.0512349	0.313861
ENSMUSG00000022415	Syngr1	-1.32183	-1.1603	-1.11219	-1.18199	1.93216	-0.285904	0.452171	1.53753	-0.193341	-0.12438	0.350763	-0.244939	0.70123	0.907509	-0.0723645	-0.184124
ENSMUSG00000035964	Tmem59l	-0.705011	-0.813885	-0.644456	-0.698066	2.37155	0.391077	0.849802	1.93813	-0.630471	-0.679109	-0.755322	0.153294	-0.581193	-0.727608	-0.0748631	0.606131
ENSMUSG00000030707	Coro1a	-0.892702	-0.663737	-1.09004	-0.439576	0.880926	1.89968	1.14156	1.39264	0.69461	0.0925547	-0.264337	-0.216688	-0.445333	-0.870274	-0.314347	-0.904928
ENSMUSG00000057191	AB124611	-0.498801	-0.607467	-0.672781	-0.815902	0.398583	2.54074	1.62772	1.22791	-0.125735	-0.750486	-0.141162	-0.312431	-0.534995	-0.220335	-0.277896	-0.836965
ENSMUSG00000050370	Ch25h	-0.817781	-0.391684	-0.685146	-0.744652	1.18218	1.51001	2.25264	0.784302	-0.159449	-0.205481	-0.484495	-0.53448	-0.800216	0.429566	-0.872723	-0.462591
ENSMUSG00000024972	Lgals12	-2.07088	-1.6527	-1.12982	-1.30465	0.591953	0.413817	0.174631	1.02725	1.05186	-0.105245	1.82352	-1.44604	1.83354	0.362293	0.717516	-0.287035
ENSMUSG00000048040	Arxes2	-2.21854	-1.39668	-0.545595	-1.52786	0.825573	0.293503	0.437155	1.11058	0.573787	0.0488683	1.122	-1.69612	1.48037	0.809677	0.868848	-0.185576
ENSMUSG00000020120	Plek	-0.559138	-0.404611	-0.673654	-0.588354	0.861536	2.24735	1.39375	1.60698	-0.0975542	-0.38058	-0.608696	-0.424505	-0.827113	-0.31778	-0.562857	-0.664765
ENSMUSG00000068196	Col8a1	-0.761708	-0.475169	-0.534428	-0.76168	1.33004	1.79009	1.04584	1.63515	0.0962926	-0.644006	-0.26496	-0.418906	-0.51522	-0.587019	-0.398742	-0.535566
ENSMUSG00000032303	Chrna3	-0.74909	-0.74909	-0.74909	-0.74909	2.78383	-0.74909	0.851778	2.41417	-0.482653	0.0907938	-0.74909	0.368243	-0.74909	-0.680862	-0.346629	0.244959
ENSMUSG00000035279	Ssc5d	-0.700557	-0.939461	-0.968446	-1.0462	0.706913	1.85091	0.773509	1.29793	0.514089	0.528499	0.00807981	0.00434584	-0.6033	-0.194872	-0.650875	-0.580568
ENSMUSG00000073490	Ifi207	-0.997031	-0.580356	-0.468429	-0.958253	0.873667	1.42752	1.47337	1.49727	-0.0854476	-0.0136029	-0.262886	-0.340035	-0.259201	-0.162911	-0.535817	-0.60785
ENSMUSG00000028859	Csf3r	-0.598094	-0.511756	-0.606079	-1.00554	0.27071	2.42894	1.77667	1.06169	0.0294728	0.224872	-0.76348	-0.446339	-0.584037	-0.362269	-0.502741	-0.412019
ENSMUSG00000036887	C1qa	-0.688075	-0.622294	-0.652797	-0.977611	0.265353	2.15502	1.56689	1.31414	0.584164	0.203972	-0.744167	-0.0643111	-0.51643	-0.151607	-0.626954	-1.0453
ENSMUSG00000003123	Lipe	-2.10337	-1.55141	-1.23119	-1.53126	0.353395	0.288233	0.301907	0.870142	1.01862	0.343075	1.59674	-1.02416	1.69944	0.276293	0.573992	0.119539
ENSMUSG00000020377	Ltc4s	-1.1809	-1.2986	-1.17485	-0.960312	0.928789	0.931455	0.555962	1.19563	0.466268	0.678877	0.427671	-0.293465	0.459597	0.0669077	-0.34756	-0.455476
ENSMUSG00000035711	Dok3	-0.664565	-1.24471	-1.20542	-0.957573	0.767586	1.42487	1.01868	0.93962	0.123669	1.13135	0.291532	-0.00231068	-0.728624	0.0474768	-0.449742	-0.49184
ENSMUSG00000112239	Gm17823	-1.61715	-1.88791	-1.35788	-0.867116	0.938002	0.799297	0.115096	0.63351	0.248903	1.56118	1.30329	-0.70906	-0.112366	0.769314	0.0848686	0.0980147
ENSMUSG00000028655	Mfsd2a	-1.02818	-0.742577	-0.325153	-0.769387	0.989459	1.0053	2.61441	0.735392	-0.735671	-1.09719	0.00286937	-0.635188	-0.217191	0.38039	0.110345	-0.287636
ENSMUSG00000026712	Mrc1	-0.503727	-0.506566	-0.567564	-0.830241	0.835068	2.02501	1.81402	1.12475	-0.0486852	0.0582437	-0.636901	-0.212861	-0.585976	-0.413238	-0.891153	-0.660176
ENSMUSG00000037936	Scarb1	-1.16483	-1.14831	-0.877924	-1.18206	0.597133	1.09932	0.870879	1.25838	0.325183	0.147256	0.723972	-0.487255	0.521313	-0.36576	0.0505354	-0.367821
ENSMUSG00000028832	Stmn1	-0.71105	-0.484491	-0.673116	-0.145293	1.84001	1.34906	1.00138	1.9773	-0.283753	-0.560534	-0.66994	-0.0449557	-0.59332	-0.719437	-0.88003	-0.401832
ENSMUSG00000044206	Vsig4	-0.593784	-0.57663	-0.671318	-0.749483	0.632568	2.19023	1.74158	1.01435	-0.140279	-0.160016	-0.946002	-0.41294	-0.239838	0.651859	-0.845153	-0.895147
ENSMUSG00000031785	Adgrg1	-1.17012	-0.687293	-0.805831	-1.04086	1.27344	0.86932	1.0029	1.31905	0.0111711	-0.399216	0.567714	-0.392591	0.205652	-0.42594	0.16011	-0.487506
ENSMUSG00000002289	Angptl4	-1.17554	-1.12555	-2.09754	-1.25944	-0.763839	1.28455	0.702664	1.27404	1.86677	1.43698	1.48156	-1.03985	1.16085	-0.018902	-1.04256	-0.684215
ENSMUSG00000064361	mt-Tr	-1.55533	-1.67602	-1.26642	-1.50334	1.09332	-0.521803	0.923523	0.648455	0.471902	1.47965	0.0324792	0.401196	0.297576	0.414947	0.0691751	0.690685
ENSMUSG00000033685	Ucp2	-0.68404	-0.676219	-0.716851	-0.90033	0.685	1.93641	1.25686	1.28482	0.294262	-0.13939	-0.15408	-0.763748	-0.289643	0.11292	-0.384401	-0.861576
ENSMUSG00000020089	Ppa1	-1.45943	-1.02707	-0.96095	-1.19241	0.416636	0.920095	0.902235	1.23176	0.82114	0.0104481	1.04294	-0.810342	0.472333	-0.209928	0.170927	-0.328379
ENSMUSG00000039167	Adgrl4	-1.23265	-1.0923	-1.02821	-1.10918	0.5293	1.21242	0.938799	0.966368	0.213367	-0.311938	0.599807	-0.426489	0.616224	-0.00467779	0.403562	-0.274404
ENSMUSG00000039196	Orm1	-2.33432	-1.63761	-0.983409	-1.44888	0.23808	0.240409	0.423039	0.801698	0.568917	-0.338981	1.61403	-1.01963	1.90435	0.286253	1.07184	0.614218
ENSMUSG00000073489	Ifi204	-0.733611	-0.799474	-0.560034	-1.0351	0.647565	1.61839	1.4399	1.23621	-0.00236357	-0.0765158	-0.177316	-0.425272	-0.507176	-0.028531	-0.301577	-0.29509
ENSMUSG00000070891	Gm12689	-1.30324	-1.40759	-1.2031	-0.825569	1.07906	0.779355	0.112629	1.35335	0.0189021	1.75915	1.06433	-0.551389	-0.837503	0.304272	-0.233188	-0.109475
ENSMUSG00000050010	Shisa3	0.351764	0.023574	-0.549815	-0.649673	1.67532	1.69901	1.86898	1.99143	-0.533387	-0.869759	-0.772901	-0.407926	-0.839994	-0.707357	-1.2694	-1.00987
ENSMUSG00000071658	Gng3	-0.840767	-0.953862	-0.784812	-0.864478	2.7103	-0.988923	0.653535	2.23572	-0.313442	0.360795	-0.156875	0.818149	-0.730227	-0.935787	-0.156772	-0.0525558
ENSMUSG00000040747	Cd53	-0.41097	-0.39238	-0.575224	-0.642948	0.432273	2.46292	1.68647	1.45015	0.0644315	-0.367102	-0.705149	-0.763601	-0.603444	0.0108305	-0.400753	-1.2455
ENSMUSG00000054793	Cadm4	-0.707863	-1.14809	-1.14792	-1.33879	2.52068	-0.450674	0.785764	0.848197	-0.479059	0.608145	0.636272	0.204404	-0.0276715	0.140188	-0.498485	0.0548994
ENSMUSG00000028194	Ddah1	-0.771644	-0.517922	-0.626711	-0.764857	1.96196	0.943021	0.403196	2.02792	-0.340156	-0.108211	-0.470231	-0.0061644	-0.575951	-0.219073	-0.657776	-0.277402
ENSMUSG00000031760	Mt3	-0.556688	-0.578915	-0.697102	-0.956138	2.6522	0.0874482	0.621616	1.86248	0.0495614	-0.747151	-1.05616	0.617794	-0.450481	-0.379925	-0.358518	-0.110019
ENSMUSG00000026043	Col3a1	-0.0675687	-0.0542888	-0.440901	-0.275959	0.536242	3.07982	1.80797	1.70133	-0.420494	-0.330892	-1.13647	0.108266	-1.44638	-1.23889	-1.12244	-0.699353
ENSMUSG00000002111	Spi1	-0.632465	-0.872966	-0.738645	-0.742242	0.122291	2.19124	1.30023	1.36289	0.546474	0.333307	-0.343368	-0.118825	-0.417689	-0.604222	-0.543839	-0.842172
ENSMUSG00000043613	Mmp3	0.97277	0.435948	-0.547863	-0.0527661	1.31694	3.20997	2.44414	1.79775	-1.20326	-1.05834	-1.55479	-0.00603567	-1.62928	-1.55078	-1.42539	-1.14901
ENSMUSG00000008590	Htr3b	-0.662661	-0.662661	-0.587405	-0.662661	2.9024	-0.662661	0.169031	2.97148	-0.631059	0.0454425	-0.662661	0.330611	-0.662661	-0.417689	-0.536152	-0.270693
ENSMUSG00000032735	Ablim3	-1.30011	-1.19982	-1.0546	-1.11366	0.956921	0.429194	0.501262	1.3936	0.455079	0.55291	0.781272	-0.427443	0.578912	-0.107601	0.0881742	-0.534095
ENSMUSG00000030495	Slc7a10	-1.52188	-1.38609	-0.292722	-1.3401	1.50587	0.174227	0.130326	1.59522	1.03273	-0.135137	1.66139	-0.98601	-0.148819	0.223697	-0.061808	-0.450872
ENSMUSG00000051048	P4ha3	-0.650584	-0.516333	-0.46093	-0.62914	0.197541	2.46793	1.30017	1.71821	0.303103	-0.449627	-0.795287	-0.468787	-0.538115	-0.221925	-0.60503	-0.651191
ENSMUSG00000043832	Clec4a3	-0.441651	-0.63099	-0.643228	-0.505092	0.636445	2.41269	1.45782	1.20809	0.469386	-0.739656	-0.517049	-0.364964	-0.669756	-0.55295	-0.221035	-0.898049
ENSMUSG00000097464	Gm26736	-1.60689	-1.82173	-1.31458	-1.19516	1.08964	0.0917917	0.159152	0.65372	0.108663	2.09186	1.05226	-0.373472	0.140209	1.01005	-0.120795	0.0352885
ENSMUSG00000102460	Gm38197	-1.68619	-1.76162	-1.69959	-1.04772	0.690588	0.201948	0.414404	0.417558	0.613259	2.14311	1.58551	-0.601107	0.444553	1.1599	-0.819037	-0.0555562
ENSMUSG00000041773	Enc1	-0.772889	-0.616428	-0.563678	-0.996647	0.467052	1.68773	1.48404	1.32211	-0.145737	-0.289143	-0.58592	-0.82567	0.534809	0.119112	-0.200808	-0.61793
ENSMUSG00000046070	Igfals	-1.53516	-1.44043	-0.63009	-1.33366	1.08165	0.609563	0.223992	1.05104	1.27714	0.199668	1.47134	-0.643641	0.328327	0.572422	-0.19048	-1.04169
ENSMUSG00000020407	Upp1	-0.826063	-0.885079	-0.827893	-0.638324	1.07139	1.50666	0.940266	1.19769	0.00343546	-0.35255	-0.0272582	-0.343971	0.0707201	-0.189242	-0.196611	-0.503172
ENSMUSG00000022346	Myc	-0.822903	-0.41663	-0.660552	-0.764028	0.904212	1.55253	1.68773	1.0785	0.108227	-0.292678	-0.0585536	-0.559703	-0.234084	-0.271729	-0.579852	-0.670486
ENSMUSG00000088494	Gm24399	-1.00948	-1.00948	-1.00948	-1.00948	1.41524	1.47522	1.96771	-1.00948	-1.00948	1.14136	1.37315	-1.00948	0.314211	1.39841	-1.00948	-1.00948
ENSMUSG00000045382	Cxcr4	-1.13224	-0.379123	-0.941967	-0.39659	1.05789	1.61604	0.604354	1.75189	-0.266413	0.237043	-0.0641864	-0.554125	-0.431438	-0.072889	-0.0573654	-0.970892
ENSMUSG00000022055	Nefl	-0.774473	-0.704821	-0.774473	-0.774473	2.40719	-0.774473	0.714086	2.49191	-0.664794	0.7021	-0.774473	0.468123	-0.774473	-0.774473	-0.209448	0.21696
ENSMUSG00000049103	Ccr2	-0.758485	-0.587483	-0.590348	-0.826005	0.0737376	2.30181	1.53355	1.19255	0.163929	0.0639555	-0.406596	-0.615729	-0.316453	-0.27037	-0.246514	-0.711541
ENSMUSG00000032125	Robo4	-1.32348	-1.05158	-0.731496	-1.27389	0.682048	1.2412	0.561521	0.977751	0.386396	-0.140399	0.91164	-0.372273	0.630415	-0.118424	0.0585751	-0.438003
ENSMUSG00000029810	Tmem176b	-0.51584	-0.548574	-0.304086	-0.691092	1.28867	1.69358	1.36589	1.41832	0.0717955	-0.659345	-0.475031	-0.443333	-0.7315	-0.198219	-0.599289	-0.671954
ENSMUSG00000107689	Gm44386	-2.48046	-1.53187	-1.2095	-1.56821	-1.13075	0.310713	1.11952	0.735333	1.44549	0.718455	2.00959	-1.3625	1.51284	1.64137	0.382549	-0.592569
ENSMUSG00000092814	Gm23638	-0.729171	-1.84465	-1.84465	-1.46205	0.887687	0.200175	-0.935689	1.77685	1.1152	1.86959	1.23023	-0.665914	0.022547	0.754424	-0.383284	0.00871862
ENSMUSG00000034127	Tspan8	-0.915656	-0.823392	-0.707249	-0.600568	2.28433	-0.325761	0.576855	2.22227	-0.0702544	-0.376806	-0.549022	0.418754	-1.00479	0.0759234	-0.392067	0.187428
ENSMUSG00000020264	Slc36a2	-2.26883	-1.40927	-1.02435	-1.56564	0.0287506	0.247099	0.566709	0.682214	1.06229	0.383429	1.35587	-1.04599	1.67023	0.0236178	0.998543	0.295328
ENSMUSG00000024066	Xdh	-0.996051	-0.871534	-0.713442	-0.951823	0.948584	0.935448	1.21789	1.15433	0.295901	-0.418629	0.199873	-0.715982	0.608471	-0.12003	0.110497	-0.6835
ENSMUSG00000068079	Tcf15	-1.54519	-1.74607	-1.5296	-1.08077	0.455054	0.46733	0.264184	0.691898	1.19172	0.945292	1.5779	0.190431	0.798363	0.040696	-0.683561	-0.0376731
ENSMUSG00000017390	Aldoc	-0.770484	-0.640806	-0.388498	-0.592163	3.12045	-0.604154	0.523923	2.34338	-0.415001	-0.209985	-0.842421	0.0608955	-0.468384	-0.652341	-0.464933	0.000513582
ENSMUSG00000064356	mt-Atp8	-1.26673	-1.57296	-1.88798	-1.16667	0.437056	-0.536683	0.849153	1.10816	0.823626	1.24145	1.55733	-0.667776	1.70529	-0.149781	0.244764	-0.71825
ENSMUSG00000064339	mt-Rnr2	-1.26348	-1.6761	-1.43126	-0.889528	0.709653	0.229931	1.13877	0.396644	-0.165363	1.2712	0.886119	-0.657067	0.141264	0.536881	0.305519	0.466817
ENSMUSG00000064345	mt-Nd2	-1.60984	-1.70851	-1.26704	-1.17293	0.697714	0.158136	0.719258	0.397116	0.18006	1.26329	1.09362	-0.618676	0.588027	0.718755	0.0994977	0.461518
ENSMUSG00000058022	Adtrp	-1.5549	-1.42383	-1.02608	-1.30488	0.274501	0.596625	0.519365	1.01984	1.14654	0.00375514	1.31081	-1.28987	1.15805	-0.0628525	0.360274	0.272642
ENSMUSG00000027199	Gatm	-0.573167	-0.835203	-0.75759	-0.967138	2.13677	0.717293	0.887413	0.837268	-0.261886	0.105613	-0.0948511	0.340434	-0.396923	-0.350559	-0.562712	-0.224764
ENSMUSG00000113581	Dio3os	-0.60102	-0.742727	-0.470126	-0.670495	1.56667	0.943247	0.905322	1.79797	-0.349996	0.26522	-0.408772	-0.292268	-0.573192	-0.03719	-0.678859	-0.653785
ENSMUSG00000049130	C5ar1	-0.358987	-0.485167	-0.531939	-0.963725	0.461998	2.26774	1.49416	1.11859	0.19554	-0.0845322	-0.710542	-0.42286	-0.469505	-0.17059	-0.422492	-0.917679
ENSMUSG00000074657	Kif5a	-0.848062	-1.05722	-0.865084	-0.82664	2.03922	-0.162576	0.429204	1.73369	-0.280761	0.528981	-0.0166095	0.32959	-0.287172	-0.374957	-0.270056	-0.071551
ENSMUSG00000009633	G0s2	-1.92156	-1.0117	-0.677181	-1.57663	0.515736	0.576964	0.863633	0.488089	0.341415	0.249486	1.16706	-0.654743	1.20082	0.571372	0.599188	-0.73194
ENSMUSG00000022180	Slc7a8	-0.776773	-0.713092	-0.813907	-0.582545	1.33399	1.22871	0.793613	1.38445	0.71845	-0.432205	-0.0687807	-0.0142693	-0.496533	-0.499311	-0.406123	-0.655681
ENSMUSG00000064337	mt-Rnr1	-1.07675	-1.64845	-1.33802	-0.775211	0.677895	0.404543	1.36788	0.33802	-0.179984	1.15977	0.91512	-0.706414	0.0169714	0.340449	0.261556	0.24263
ENSMUSG00000024397	Aif1	-0.50138	-0.827377	-0.874079	-1.12871	0.00887994	2.04948	1.02405	1.20605	0.328912	0.234849	-0.230114	0.0311107	-0.167102	0.106397	-1.02805	-0.232916
ENSMUSG00000018008	Cyth4	-0.577652	-0.875068	-0.830436	-0.906283	-0.076544	1.92387	1.30824	1.26384	0.61025	0.086948	-0.308769	0.0728553	-0.600872	-0.229637	-0.424273	-0.436465
ENSMUSG00000003665	Has1	-0.451242	-0.597865	-0.38579	-0.47072	0.429169	1.55031	2.05792	1.65272	-0.299859	-0.489314	-0.618263	-0.474976	-0.65151	-0.257365	-0.624626	-0.368586
ENSMUSG00000024730	Ms4a8a	-0.757701	-0.569211	-0.478906	-0.843698	1.22883	1.09472	1.13631	1.47963	-0.0663911	0.0810814	-0.723505	-0.06996	-0.635916	-0.482949	-0.080226	-0.312107
ENSMUSG00000024268	Celf4	-0.535287	-0.668332	-0.551455	-0.578416	2.16001	0.422429	0.871344	1.79739	-0.13959	-0.344588	-0.713942	0.0310446	-0.551088	-0.407236	-0.544981	-0.24731
ENSMUSG00000013584	Aldh1a2	-1.13666	-0.888031	-0.516029	-0.848138	0.375638	1.75228	1.47606	0.57726	1.2847	-0.310235	0.06457	-0.5714	-0.333194	-0.00399095	-1.10077	0.177935
ENSMUSG00000030748	Il4ra	-0.098019	-0.332997	-0.578385	-0.450797	0.367192	2.38401	2.0653	1.28994	-0.30325	-0.587441	-0.894592	-0.223206	-0.691596	-0.710806	-0.492219	-0.743135
ENSMUSG00000050578	Mmp13	-0.357033	-0.522899	-0.477861	-0.708	-0.380226	3.43511	1.44548	0.9985	-0.341949	-0.826881	-0.630454	-0.264621	-0.283167	-0.109783	-0.507266	-0.468955
ENSMUSG00000025491	Ifitm1	-0.719996	-0.848298	-0.984333	-1.07273	0.338975	1.48363	1.34179	0.765874	0.0291122	0.197908	0.345183	-0.483194	-0.206123	0.0325549	-0.0938641	-0.126486
ENSMUSG00000038388	Mpp6	-0.547606	-0.478371	-0.383775	-0.697019	1.25776	1.6317	1.18509	1.37246	0.00414613	-0.369517	-0.531895	-0.687656	-0.408536	-0.0908646	-0.485512	-0.770401
ENSMUSG00000026073	Il1r2	-0.535804	-0.532065	-0.499673	-0.373806	-0.0366703	2.15759	1.92563	1.56112	-0.447022	-0.563328	-0.295088	-0.375438	-0.295455	-0.563328	-0.563328	-0.563328
ENSMUSG00000027994	Mcub	-0.626427	-0.350006	-0.511919	-0.850023	0.989884	1.70948	1.15211	1.35836	0.0669856	-0.185011	-0.903454	0.0421794	-0.522782	-0.500138	-0.799162	-0.0700828
ENSMUSG00000016349	Eef1a2	-1.14581	-1.48667	-1.23176	-1.17907	2.87748	-3.09225	0.410442	2.29642	0.656026	0.347995	-1.29134	0.310646	-1.35474	4.11045	-0.75772	0.529903
ENSMUSG00000039109	F13a1	-0.45899	-0.488561	-0.544633	-0.763195	0.777414	1.83596	1.23046	1.43221	-0.0245792	0.0654255	-0.244789	-0.468435	-0.405119	-0.429925	-0.729374	-0.783868
ENSMUSG00000027111	Itga6	-0.996161	-0.812683	-1.03184	-1.06826	0.67936	0.999287	0.708863	1.23027	0.25658	-0.367202	0.613037	-0.221758	0.475783	-0.354876	0.0426249	-0.153025
ENSMUSG00000034205	Loxl2	0.024371	0.0135933	-0.6444	-0.628238	1.01369	2.34491	0.929754	2.00359	-0.306737	-0.904563	-1.07189	0.173815	-0.984697	-0.548044	-0.896756	-0.518397
ENSMUSG00000004961	Syt5	-0.648942	-0.685605	-0.610538	-0.735407	2.54578	-0.266901	0.184623	2.38123	-0.582021	-0.11724	-0.516547	0.283156	-0.669513	-0.58858	-0.125549	0.152053
ENSMUSG00000052336	Cx3cr1	-0.277913	-0.335705	-0.996243	-0.644779	0.365296	2.25212	1.34458	1.29976	0.0584327	-0.525823	-0.723941	0.0677633	-0.634501	-0.136073	-0.661922	-0.451057
ENSMUSG00000059657	Stfa2l1	-0.509414	-0.509414	-0.368363	-0.509414	1.28523	1.37504	1.43564	1.52315	-0.336368	-0.509414	-0.509414	-0.509414	-0.329612	-0.509414	-0.509414	-0.509414
ENSMUSG00000053158	Fes	-0.93898	-0.987242	-0.788525	-0.879327	0.603403	1.29532	1.05117	0.967515	0.366458	0.627112	0.0364116	-0.209951	-0.404153	-0.00548708	-0.318364	-0.415363
ENSMUSG00000037428	Vgf	-0.685498	-0.657119	-0.693797	-0.700467	2.0484	-0.567969	0.511565	2.78201	-0.516824	0.744199	-0.577349	0.270271	-0.553932	-0.755125	-0.586645	-0.0617172
ENSMUSG00000050822	Slc29a4	-0.625152	-0.721068	-0.740182	-0.689571	2.49151	-0.0708894	0.30678	1.97146	-0.426951	-0.281944	-0.706384	0.204718	-0.269445	-0.229354	-0.159579	-0.0539473
ENSMUSG00000041347	Bdkrb1	-0.472427	-0.653883	-0.642192	-0.380189	1.15499	1.86243	1.71767	0.566081	-0.284117	-0.24683	-0.392868	-0.380915	-0.289236	-0.199961	-0.910509	-0.448039
ENSMUSG00000116835	AC165079.1	-1.48816	-1.85341	-1.69548	-0.754615	0.893737	0.0956941	0.824584	-0.15746	0.487236	2.34043	1.15064	0.0504529	0.0537481	0.507083	-0.841374	0.386894
ENSMUSG00000042367	Gjb3	-0.614415	-0.584065	-0.522657	-0.532543	0.752281	1.85665	1.13514	1.443	-0.396616	-0.233466	-0.174041	-0.397816	-0.459768	-0.319327	-0.561353	-0.391
ENSMUSG00000064358	mt-Co3	-0.536377	-1.90155	-2.09238	-2.01358	0.171362	-0.481479	1.3691	-0.163038	1.46815	0.835387	2.08614	-0.804234	0.156473	0.940948	0.443078	0.521984
ENSMUSG00000022181	C6	-0.561741	-0.432089	-0.460613	-0.515904	0.62281	1.70779	1.63052	1.49794	-0.199638	-0.368654	-0.38342	-0.478077	-0.539353	-0.510925	-0.446906	-0.561741
ENSMUSG00000027221	Chst1	-1.29481	-1.35528	-0.966417	-1.17771	1.24388	0.855751	-0.317424	0.851506	1.48371	0.88174	2.02674	-0.384036	-0.236676	0.143423	-0.617445	-1.13695
ENSMUSG00000047180	Neurl3	-0.687681	-0.622391	-0.780846	-0.852588	0.466862	1.69115	1.13288	1.18644	0.182795	0.167029	0.105144	-0.217195	-0.240096	-0.400316	-0.547965	-0.583224
ENSMUSG00000022040	Ephx2	-1.97861	-1.06245	-0.577408	-1.7565	0.146626	0.672778	0.585719	0.637253	0.663825	0.222484	1.14841	-1.21597	1.15663	0.815693	0.633931	-0.0924196
ENSMUSG00000060675	Pla2g16	-1.36114	-1.17554	-0.978306	-1.56292	0.471956	0.337227	0.24486	1.28285	1.44544	0.16201	1.59525	-0.675813	0.647505	0.196512	-0.0509738	-0.578908
ENSMUSG00000029321	Slc10a6	-1.10218	-0.377677	-0.444912	-0.712009	1.47899	0.500161	1.52151	1.27159	-0.277069	0.117518	0.206702	-1.01791	-0.113428	0.56697	-0.719566	-0.8987
ENSMUSG00000086096	Gm12688	-1.20242	-0.832139	-0.911375	-0.844726	2.69842	-0.0311713	0.291368	0.658935	-0.890733	1.0603	1.31359	-0.175153	-0.130778	0.533584	-1.09856	-0.43913
ENSMUSG00000066705	Fxyd6	-0.380413	-0.368208	-0.62763	-0.67332	1.72489	1.1451	0.895188	1.57462	-0.417556	-0.644849	-0.143067	-0.139996	-0.705968	0.108714	-0.830375	-0.517131
ENSMUSG00000059361	Nrsn2	-0.668545	-0.627687	-0.668545	-0.668545	2.8254	-0.668545	0.904915	1.69308	-0.29717	0.0969864	-0.668545	0.238755	-0.61443	-0.668545	-0.230939	0.0223568
ENSMUSG00000101414	Gm29101	-0.946292	-1.00632	-1.10837	-0.934454	1.37148	0.0238454	1.00525	0.99088	0.432654	0.908173	0.162936	-0.044543	0.18567	-0.0130295	-0.682376	-0.345503
ENSMUSG00000089929	Bcl2a1b	-0.1616	-0.342729	-0.710269	-0.536589	1.57062	1.6558	1.05235	1.35599	-0.00282803	-0.392937	-0.532298	-0.243528	-0.516241	-0.784328	-0.784328	-0.62708
ENSMUSG00000004730	Adgre1	-0.60681	-0.290389	-0.790601	-0.991276	0.579179	1.96172	1.24321	0.907876	0.295813	0.311034	-0.483951	-0.298413	-0.362352	-0.530868	-0.320624	-0.623542
ENSMUSG00000045377	Tmem88	-1.13754	-1.14627	-0.896423	-1.20793	0.0634358	1.20452	0.846222	0.868226	0.494523	0.46282	1.13903	-0.243525	0.147828	0.120702	-0.162752	-0.552866
ENSMUSG00000068758	Il3ra	-0.762606	-0.998801	-0.824438	-0.788406	0.733674	1.2338	0.975239	1.0525	0.27678	0.5585	0.201068	-0.32414	-0.419362	-0.128239	-0.516055	-0.269511
ENSMUSG00000000440	Pparg	-1.80102	-1.15584	-1.00577	-1.59317	0.129183	0.254485	0.397152	1.03173	1.18393	-0.203008	1.53297	-1.13038	1.39507	0.0717639	0.916371	-0.0234635
ENSMUSG00000031373	Car5b	-1.27683	-1.02341	-1.00353	-1.25433	0.761586	0.431482	0.406579	1.20328	0.463911	-0.734699	0.960374	-1.02934	1.06244	0.474554	0.654743	-0.0968066
ENSMUSG00000022555	Dgat1	-1.47429	-1.43671	-1.16972	-1.227	0.656425	0.172248	0.416671	0.807033	0.611766	0.67872	1.26858	-0.712538	1.00503	0.146188	0.377428	-0.119822
ENSMUSG00000064344	mt-Tm	-0.55374	-1.5939	-0.842641	-2.45167	0.911345	0.984693	0.596682	-0.578995	0.379114	0.350185	1.07782	-0.413527	0.530507	0.131276	0.906813	0.566032
ENSMUSG00000015452	Ager	-1.00013	-1.10548	-0.860202	-0.578697	1.32238	0.823554	0.575305	1.08829	0.00800057	0.7002	0.316204	-0.335721	-0.131856	0.000608337	-0.272191	-0.550283
ENSMUSG00000028347	Tmeff1	-1.23557	-1.00722	-0.712151	-1.29324	1.23623	0.326235	0.321911	1.217	0.747725	0.0471738	1.02788	-0.524399	0.626301	-0.515117	0.120844	-0.383593
ENSMUSG00000030786	Itgam	-0.566266	-0.240222	-0.489624	-0.714306	0.453093	2.15796	1.44244	1.27055	-0.192351	-0.258743	-0.495031	-0.44466	-0.669275	-0.371784	-0.181809	-0.699962
ENSMUSG00000040447	Spns2	-1.09122	-1.02758	-0.596098	-0.950139	0.621987	1.27663	0.662293	1.10341	0.18897	-0.313095	0.393542	-0.391829	0.276624	0.166362	-0.164844	-0.155014
ENSMUSG00000026536	Ifi211	-0.710505	-0.5838	-0.349846	-1.09522	0.638349	1.74487	1.392	0.810562	0.3873	-0.0194802	-0.266382	-0.0444282	-0.656584	-0.34929	-0.161843	-0.735704
ENSMUSG00000020848	Doc2b	-0.805855	-0.669973	-0.313779	-0.732939	2.37386	0.228122	0.187062	2.00214	-0.0374397	-0.883515	-0.508773	0.306947	-0.470832	-0.44662	-0.287957	0.0595591
ENSMUSG00000115759	Gm18787	-0.531399	-0.539961	-0.308241	-0.72614	0.0134548	2.70493	1.07991	1.40851	0.306007	-0.318227	-0.455069	-0.878954	-0.30458	-0.203141	-0.570459	-0.676636
ENSMUSG00000031495	Cd209d	-0.951394	-0.360357	-0.985992	-0.54239	0.453636	1.12085	1.68931	1.20478	0.996203	0.35449	-0.291748	-0.209801	-0.525134	-0.460354	-0.249178	-1.24292
ENSMUSG00000032089	Il10ra	-0.555577	-0.461306	-0.523112	-0.934684	0.590664	2.08615	0.895766	1.25156	0.262081	0.316783	-0.697862	-0.332262	-0.682818	-0.0911791	-0.511592	-0.612616
ENSMUSG00000060063	Alox5ap	-0.322584	-0.442037	-0.556766	-0.699507	0.611112	1.98941	1.33913	1.33133	0.0386011	-0.0620238	-0.12345	-0.377251	-0.384433	-0.538161	-0.688027	-1.11534
ENSMUSG00000004266	Ptpn6	-0.557575	-0.745234	-0.904832	-0.658804	0.324191	1.9719	1.10037	1.02522	0.511957	0.289966	-0.330559	-0.415713	-0.532787	-0.1168	0.0102219	-0.971534
ENSMUSG00000021062	Rab15	-0.574744	-0.570808	-0.506999	-0.637295	1.82086	0.93245	0.727708	1.50801	-0.316416	-0.386578	-0.578884	-0.116085	-0.398416	-0.375515	-0.38621	-0.141085
ENSMUSG00000095585	CR974586.3	-0.00169377	-0.82723	-0.410518	-0.443703	0.996216	1.74155	2.02834	0.825154	0.266546	0.529179	-3.99287	0.614367	-2.03848	0.433939	0.450625	-0.171422
ENSMUSG00000045502	Hcar2	-1.12863	-1.21548	-1.20354	-1.12883	0.135984	0.386593	0.751931	1.31804	1.15152	0.290182	2.1345	-0.697539	0.399168	-0.475552	-0.112877	-0.605479
ENSMUSG00000024222	Fkbp5	-1.10888	-0.60267	0.833596	-0.660287	1.73254	1.38102	1.06941	1.54653	-0.445214	-0.815401	-0.504813	-1.03006	-0.521815	-0.0671702	0.00393357	-0.810718
ENSMUSG00000006575	Rundc3a	-1.05657	-0.955218	-0.71274	-0.886965	1.76232	-0.0962401	0.607442	1.38215	-0.142828	-0.0233975	-0.0181013	0.193789	0.429114	-0.442654	0.0683467	-0.108456
ENSMUSG00000030789	Itgax	-0.76472	-0.5084	-0.600813	-0.856536	0.327018	1.92933	1.10812	1.17019	0.18063	0.202683	-0.440409	-0.227343	-0.659391	-0.378446	-0.219182	-0.26273
ENSMUSG00000030208	Emp1	0.0253367	-0.0564107	-0.388491	-0.571545	0.815599	2.16777	1.62305	1.66597	-0.278136	-0.973301	-0.596188	-0.281905	-1.03061	-0.342567	-0.858168	-0.920416
ENSMUSG00000114608	Gm36161	-0.60154	-0.657656	-0.50361	-0.775288	1.05928	1.49104	0.952235	1.21809	0.253076	0.165379	-0.359979	-0.629451	-0.0784986	-0.775434	-0.436196	-0.321445
ENSMUSG00000021998	Lcp1	-0.27448	-0.266756	-0.602235	-0.617134	0.284289	2.37564	1.48187	1.35386	0.241493	-0.489827	-0.750721	-0.391316	-0.315324	-0.586754	-0.647452	-0.79515
ENSMUSG00000030546	Plin1	-2.35025	-1.51463	-0.95311	-1.61949	-0.00944169	0.00381577	0.219511	0.597708	1.39552	0.249929	1.57716	-0.910719	1.86919	0.25583	0.973587	0.215376
ENSMUSG00000054555	Adam12	-0.980084	-0.823262	-0.694295	-0.853132	-0.0674175	2.05737	1.11345	0.787488	0.00766077	-0.45305	0.0529882	-0.768268	0.427103	-0.369731	0.572184	-0.00900994
ENSMUSG00000030935	Acsm3	-1.6579	-1.15367	-0.887835	-1.56437	0.627037	0.346181	0.078594	0.915054	1.0536	0.155762	0.869208	-1.41607	1.75859	0.124417	0.977764	-0.226349
ENSMUSG00000036699	Zcchc12	-0.55819	-0.526436	-0.786318	-0.631539	2.65877	-0.462961	0.388287	2.14283	-0.653541	-0.0104695	-0.426156	0.568733	-0.711409	-0.813295	-0.445091	0.266783
ENSMUSG00000055782	Abcd2	-1.61278	-1.12484	-0.815591	-1.28938	0.674923	0.45566	0.13536	1.11663	1.21364	-0.369624	1.30827	-1.09263	1.1906	0.275528	0.438725	-0.504492
ENSMUSG00000030761	Myo7a	-0.768369	-0.696091	-0.835742	-0.692298	0.839182	1.44935	0.770424	1.17249	-0.092374	0.0653929	0.0361907	-0.227793	-0.0661897	-0.172065	-0.250355	-0.531753
ENSMUSG00000032322	Pstpip1	-0.906696	-0.768677	-0.913053	-0.782164	0.586238	1.34258	0.869523	1.05191	0.255508	0.978277	-0.0721841	-0.0656201	-0.206917	-0.0789988	-0.472676	-0.817046
ENSMUSG00000020098	Pcbd1	-0.764497	-0.29493	-0.887276	-0.397574	2.15717	-0.230376	0.953225	1.99214	-0.149463	0.257908	-0.00623169	0.376919	-0.740325	-0.714615	-1.42213	-0.12994
ENSMUSG00000024885	Aldh3b1	-0.63823	-0.898736	-0.504286	-0.68838	0.536461	1.59366	1.30764	1.04215	0.126299	0.125952	-0.298155	-0.290024	-0.612094	0.0795035	-0.331543	-0.550212
ENSMUSG00000036896	C1qc	-0.491705	-0.468367	-0.671493	-0.924553	0.357667	1.83966	1.42465	1.02493	0.60615	0.167237	-0.345777	-0.0143454	-0.459475	-0.311027	-0.434195	-1.29936
ENSMUSG00000027359	Slc27a2	-2.03681	-1.70022	-1.04896	-1.70857	-0.0368549	0.194654	0.451115	0.0865625	1.04509	0.802358	1.71406	-1.05014	1.86558	0.092262	1.21274	0.117125
ENSMUSG00000044349	Snhg11	-0.807718	-0.740083	-0.677817	-0.774589	2.40775	-0.410228	0.767216	1.42161	-0.0239841	0.239342	0.355427	0.372716	-0.440055	-0.744614	-0.324516	-0.620461
ENSMUSG00000025746	Il6	-0.469572	-0.469572	-0.444225	-0.469572	-0.255699	2.22294	2.37732	0.981322	-0.438189	-0.469572	-0.469572	-0.438373	-0.469572	-0.291633	-0.426458	-0.469572
ENSMUSG00000031765	Mt1	-1.05747	-0.328027	0.131932	-0.704534	0.442909	1.86127	1.8004	1.10892	-0.636176	-0.0867025	-0.132625	-1.33255	-0.107263	0.225026	-0.338409	-0.846689
ENSMUSG00000032297	Celf6	-0.641625	-0.641625	-0.641625	-0.641625	2.52264	-0.641625	0.415764	2.30789	-0.285281	0.0449233	-0.641625	0.163745	-0.641625	-0.641625	-0.128474	0.0917832
ENSMUSG00000022619	Mapk8ip2	-0.619481	-0.632531	-0.631314	-0.645472	2.70178	-0.674238	0.392201	2.21487	-0.660786	0.486613	-0.674238	0.159437	-0.527161	-0.658194	-0.215082	-0.0164084
ENSMUSG00000028755	Cda	-0.809669	-1.04375	-0.170896	-0.662057	1.46275	1.15493	0.617468	1.22467	0.148317	-0.0904218	0.0740021	0.0691203	-0.773106	-0.593978	-0.656855	0.0494886
ENSMUSG00000001128	Cfp	-0.851667	-1.12425	-1.13824	-0.828115	0.110664	1.35317	1.15174	0.575157	0.118692	0.99524	0.429926	-0.219875	-0.540421	0.273043	-0.143061	-0.162005
ENSMUSG00000032401	Lctl	-1.26827	-1.08951	-0.870102	-1.18315	0.00271126	0.958146	1.10032	0.659022	1.3292	0.83678	1.89499	-0.230925	-0.131305	-0.805496	-0.296471	-0.905941
ENSMUSG00000024621	Csf1r	-0.635295	-0.557139	-0.745194	-0.808149	0.543537	1.81954	1.16277	0.844799	0.325176	0.500221	-0.389276	0.0205517	-0.422803	-0.287852	-0.494724	-0.876161
ENSMUSG00000024349	Tmem173	-0.613219	-0.574348	-0.51825	-0.683878	0.312982	1.81764	1.52947	1.0381	0.186797	-0.0797429	-0.339128	-0.24541	-0.420718	-0.289908	-0.686397	-0.433993
ENSMUSG00000090200	1700025N21Rik	-1.07067	-1.1086	-0.825589	-0.159891	0.655129	1.0851	1.52095	0.656777	-0.45843	-0.27114	0.144226	0.0833757	-0.494248	0.605469	-0.298583	-0.0638689
ENSMUSG00000020577	Tspan13	-1.33497	-1.05415	-0.486819	-0.977293	1.07992	0.611742	0.42793	1.10596	0.220467	-0.608994	0.870139	-0.644722	0.776419	0.520985	0.0782463	-0.584869
ENSMUSG00000053964	Lgals4	-1.14851	-1.47464	-1.4598	-0.926408	1.20072	-0.0275013	0.338868	0.524317	0.347871	1.19168	1.22709	-0.301946	0.590111	0.458817	-0.321989	-0.218678
ENSMUSG00000025911	Adhfe1	-1.65686	-1.06992	-0.842738	-1.24387	0.477676	0.487818	0.459852	0.805882	1.33172	0.255064	1.19821	-1.25019	1.05294	0.257491	0.280075	-0.543131
ENSMUSG00000051225	Fam83a	-0.95481	-0.862664	-0.764217	-0.819847	0.115144	1.48628	0.839227	1.19718	0.353858	-0.484434	0.951186	-0.678958	0.156419	0.0180809	-0.201092	-0.351351
ENSMUSG00000003283	Hck	-0.472307	-0.306847	-0.969866	-0.808155	0.201794	1.86841	1.43268	0.978544	-0.149138	-0.118706	-0.466917	0.0949072	-0.433105	-0.028342	-0.252454	-0.5705
ENSMUSG00000049241	Hcar1	-1.4408	-1.03901	-1.03593	-1.56757	-0.0708938	0.54958	0.147723	1.32361	1.65521	0.0371404	1.65643	-0.587181	0.758907	0.185512	0.11548	-0.688211
ENSMUSG00000049037	Clec4a1	-0.679562	-0.694444	-0.470333	-0.695427	0.761262	2.10848	0.614168	1.00247	-0.113289	0.159805	-0.525422	-0.181062	-0.167477	-0.155264	-0.287448	-0.67645
ENSMUSG00000033849	B3galt2	-1.0251	-0.890123	-0.869711	-1.11637	0.739951	0.726211	0.0160093	1.6329	0.938338	0.0880831	0.87516	-0.701801	0.301342	-0.0611371	-0.223066	-0.430696
ENSMUSG00000066150	Slc31a1	-0.787925	-0.612182	-0.646371	-0.939131	1.49014	0.640815	0.480072	1.41798	-0.289091	-0.294174	-0.119664	-0.042248	0.253474	-0.506963	0.0360205	-0.0807467
ENSMUSG00000079018	Ly6c1	-0.822359	-0.761296	-0.557191	-0.830381	0.551859	1.26477	1.01288	1.20788	0.262781	-0.280132	0.334105	-0.694708	0.188044	-0.0190551	-0.162657	-0.694538
ENSMUSG00000042228	Lyn	-0.857113	-0.720516	-0.477649	-0.952789	0.300371	1.54457	1.04726	1.09012	0.228101	-0.144456	0.297791	-0.39802	0.0518701	-0.114906	-0.290935	-0.603695
ENSMUSG00000032218	Ccnb2	-0.572072	-0.282698	-0.530832	-0.54994	0.482263	2.43705	0.885623	1.24881	0.13067	0.00431779	-0.20092	-0.059447	-0.765251	-0.881249	-0.731214	-0.615111
ENSMUSG00000090071	Cdk5r2	-0.585368	-0.563984	-0.585368	-0.585368	2.52298	-0.585368	0.347254	2.38285	-0.287975	-0.307666	-0.585368	0.445321	-0.585368	-0.585368	-0.309742	-0.131459
ENSMUSG00000025372	Baiap2	-1.13925	-0.98471	-0.388485	-0.79822	1.00923	1.01974	0.52029	1.11761	0.47579	-0.172563	0.183232	-0.508306	-0.229219	0.463645	-0.157244	-0.411539
ENSMUSG00000031425	Plp1	-0.879935	-0.929129	-0.838045	-0.773186	2.57751	-0.289004	0.21669	1.0479	-0.311308	0.358938	0.413482	0.311642	-0.132207	-0.16705	-0.547657	-0.0586441
ENSMUSG00000044734	Serpinb1a	-0.863218	-0.682591	-0.502128	-1.04909	0.382777	1.64006	1.04133	0.7971	0.789281	0.482675	-0.481016	-0.426397	-0.517807	0.298671	-0.378528	-0.531113
ENSMUSG00000031725	Ces1f	-1.81774	-1.43414	-0.759395	-1.78638	0.382414	0.176494	-0.396122	0.994874	2.09336	0.886543	2.1227	-0.866767	0.970301	0.28633	0.220689	-1.07316
ENSMUSG00000079293	Clec7a	-0.411559	-0.345248	-0.366472	-0.856179	0.116407	2.2589	1.10584	1.49302	0.0868415	-0.152998	-0.451452	-0.529492	-0.291907	-0.216344	-0.586729	-0.852639
ENSMUSG00000021892	Sh3bp5	-0.853667	-0.840183	-0.93767	-0.923905	0.690385	0.753844	0.772676	1.17356	0.433877	-0.136319	0.57471	-0.788767	0.747147	-0.0198147	-0.246603	-0.399272
ENSMUSG00000025432	Avil	-0.29002	-1.08019	-0.996197	-0.494189	2.59251	-1.04763	0.396312	2.14366	-0.688599	0.804498	-0.065927	0.183531	-0.624681	-0.39216	-0.463777	0.02287
ENSMUSG00000001750	Tcirg1	-0.812278	-1.2699	-1.06846	-0.732777	0.833643	1.00517	0.639475	0.577451	0.135998	1.06145	0.703722	-0.193069	-0.196389	0.0207607	-0.426314	-0.278479
ENSMUSG00000049723	Mmp12	-0.46215	-0.398499	-0.519633	-0.565131	0.0732348	2.30453	1.31507	1.30072	-0.121907	-0.413144	-0.50225	-0.466781	-0.545594	-0.432673	-0.309863	-0.255924
ENSMUSG00000045312	Lhfpl2	-0.307737	-0.679654	-0.748943	-0.694601	1.22407	1.32099	0.598309	1.342	-0.0498047	-0.213776	-0.252752	-0.132058	-0.256921	-0.197027	-0.524882	-0.427221
ENSMUSG00000069763	Tmem100	-0.0590006	-0.437921	-0.697122	-0.782859	0.891157	1.37131	0.950042	1.72424	0.428041	-0.464849	-0.405834	-0.23859	-0.835897	0.367417	-0.907016	-0.903116
ENSMUSG00000024696	Lpxn	-0.599284	-0.662393	-0.661148	-0.602222	0.492165	1.63355	1.07527	1.18392	0.260321	0.546447	-0.0426939	-0.714059	-0.471553	-0.207382	-0.392322	-0.838618
ENSMUSG00000022658	Tagln3	-0.627112	-0.716799	-0.617052	-0.466952	1.87467	-0.0868807	0.972911	1.72086	-0.49065	-0.219531	0.0155858	0.529144	-0.554464	-1.15698	-0.0687117	-0.108042
ENSMUSG00000031387	Renbp	-0.579554	-0.796337	-0.890248	-0.57661	0.825926	1.5082	0.447596	1.26811	0.0726213	0.0381376	0.154533	-0.192793	-0.48542	0.00160522	-0.428989	-0.366784
ENSMUSG00000115026	Gm49041	-0.905577	-1.32062	-0.527271	-0.572506	0.282523	1.20919	0.633549	1.43962	0.272646	-0.642266	1.13342	-1.04237	0.519351	-0.668401	0.0159787	0.172736
ENSMUSG00000074006	Omp	-0.704715	-0.752107	-0.722022	-0.788375	1.84548	-0.460206	1.02827	1.50778	-0.679852	0.318484	-0.584486	0.49904	-0.70301	-0.569618	0.249709	0.515628
ENSMUSG00000040759	Cmtm5	-0.666639	-0.621213	-0.688038	-1.04927	2.51738	-0.0662323	0.403077	1.00657	-0.478406	-0.224232	0.503235	0.544265	-0.33254	-0.167307	-0.363359	-0.317292
ENSMUSG00000040133	Gpr176	-0.434358	-0.435276	-0.559508	-0.501943	1.52741	1.46175	0.524337	1.44105	-0.417497	-0.405394	-0.447983	-0.061609	-0.481118	-0.502007	-0.410476	-0.297375
ENSMUSG00000090084	Srpx	0.0484944	0.0241833	-0.336844	-0.62115	0.804455	2.03243	1.66611	1.49686	-0.172421	-0.347371	-0.624102	-0.421915	-0.529249	-0.529388	-0.997153	-1.49294
ENSMUSG00000026475	Rgs16	-0.667761	-0.711638	-0.731611	-0.619842	0.15786	1.49062	1.04535	1.4516	-0.458475	0.0451427	-0.21082	-0.36444	-0.41853	0.166872	0.0774221	-0.251743
ENSMUSG00000010797	Wnt2	-0.68965	-0.328555	-0.756105	-0.971141	0.518874	1.15541	0.753763	1.70152	0.761591	0.19007	-0.0413384	0.0994672	-0.619398	-0.608575	-0.912822	-0.253113
ENSMUSG00000025271	Pfkfb1	-1.39901	-1.39171	-1.04963	-1.17163	0.834132	-0.181175	0.414357	0.793967	0.772443	0.120626	1.81359	-0.680621	0.925009	0.311634	0.210348	-0.322333
ENSMUSG00000049988	Lrrc25	-0.50744	-0.463005	-0.438794	-0.584002	0.511685	1.87815	1.44007	1.04933	0.271461	-0.100806	-0.324222	-0.110268	-0.934757	-0.801922	-0.353014	-0.532464
ENSMUSG00000031700	Gpt2	-0.949795	-0.863597	-0.656629	-0.975488	1.34074	0.556448	0.375008	1.15033	0.406666	-0.0574661	1.12775	-0.567371	-0.298118	0.289047	-0.225536	-0.651992
ENSMUSG00000040552	C3ar1	-0.558514	-0.53954	-0.474427	-0.588848	0.259646	2.11473	1.0855	1.24245	0.0565057	-0.225305	-0.629101	-0.156314	-0.419111	-0.166124	-0.45848	-0.54307
ENSMUSG00000022629	Kif21a	-0.878765	-0.829877	-0.655746	-0.846303	1.78619	0.00587497	0.170153	1.69023	-0.358792	-0.219714	-0.0168995	-0.202888	0.269674	0.138197	-0.0268167	-0.0245103
ENSMUSG00000041607	Mbp	-1.10367	-0.870397	-0.921715	-1.00573	2.34399	-0.159103	0.341911	0.426952	0.0565891	0.393681	0.579479	0.201339	0.559457	-0.529936	-0.236652	-0.0761859
ENSMUSG00000071347	C1qtnf9	-1.4028	-1.25089	-0.725759	-1.2848	0.348867	0.552128	0.49725	0.79057	0.684095	0.00214828	1.219	-0.388757	0.809827	0.0608174	0.350666	-0.262362
ENSMUSG00000076617	Ighm	-0.586139	-0.808721	-1.54046	-0.550866	0.155663	3.38625	-0.679298	0.497773	0.611622	0.0150834	1.71876	-0.0599856	-0.77768	-0.92704	-0.200166	-0.254795
ENSMUSG00000027832	Ptx3	-0.101108	-0.423015	-0.42291	-0.412795	-0.206527	2.31535	2.5111	0.866185	-0.44921	-0.288717	-0.930389	-0.378629	-0.683328	-0.58608	-0.640092	-0.169829
ENSMUSG00000041608	Entpd3	-0.548682	-0.548682	-0.515987	-0.548682	1.94948	0.296347	0.417914	2.01159	-0.468871	0.0117051	-0.352881	-0.024414	-0.548682	-0.453902	-0.520657	-0.155601
ENSMUSG00000057729	Prtn3	-0.604179	-0.557358	-0.651737	-0.721705	1.43927	1.16105	0.0349684	1.66381	0.0252426	0.152552	0.238381	-0.635883	-0.251497	-0.669563	0.0983474	-0.721705
ENSMUSG00000033107	Rnf125	-0.863508	-0.40649	-0.644248	-1.1334	1.16117	0.891954	0.453146	1.26851	-0.0989074	0.587246	0.0987923	-0.761036	0.428117	-0.504669	-0.179867	-0.296813
ENSMUSG00000021701	Plk2	-1.00154	-0.855521	-0.745422	-1.09891	0.899297	0.758308	0.364826	1.09527	0.564616	0.676017	0.286614	-0.573175	0.226949	0.270288	-0.502639	-0.364981
ENSMUSG00000024965	Fermt3	-0.627873	-0.645652	-0.969078	-0.36999	0.804399	1.42225	1.17217	0.806424	0.20707	0.21321	-0.542782	-0.206623	-0.418645	-0.210306	-0.150127	-0.484449
ENSMUSG00000047945	Marcksl1	-0.194399	-0.326114	-0.517197	-0.262197	0.306391	2.35758	1.50637	1.34657	0.144575	0.0469349	-0.815295	-0.369521	-0.607621	-0.832781	-0.707445	-1.07585
ENSMUSG00000056069	Otulinl	-0.38952	-0.462677	-0.599542	-0.644577	0.701706	1.96277	1.03691	1.01138	0.0785349	-0.510586	-0.351779	-0.191394	-0.416835	-0.269737	-0.247339	-0.707306
ENSMUSG00000040722	Scamp5	-0.614281	-0.592771	-0.62662	-0.950171	1.20227	0.984417	0.515319	1.2901	-0.266456	-0.0417968	-0.208023	0.107003	-0.170765	-0.0922854	-0.374109	-0.161832
ENSMUSG00000022952	Runx1	-0.464851	-0.402426	-0.587417	-0.444712	0.255209	2.08011	1.2612	1.27538	-0.297298	-0.357828	-0.207018	-0.358374	-0.384095	-0.424602	-0.551737	-0.391542
ENSMUSG00000013707	Tnfaip8l2	-0.663686	-0.613174	-0.960887	-0.872607	-0.0864791	1.83716	0.568983	1.33637	0.83832	0.200612	-0.224363	0.0113757	-0.320871	-0.419871	-0.0346724	-0.596213
ENSMUSG00000076934	Iglv1	-0.52716	0.181927	-1.25655	-1.25655	1.84907	0.718247	-0.243462	1.57705	-0.908172	0.757448	0.74034	-0.292874	-0.606763	-1.25655	0.173949	0.350039
ENSMUSG00000000682	Cd52	-0.734077	-0.380627	-0.541039	-0.0204551	0.259683	2.10033	1.55263	1.15553	0.757632	0.128449	-0.864232	-0.321133	-0.81636	-0.696816	-0.436048	-1.14346
ENSMUSG00000079419	Ms4a6c	-0.537205	-0.227538	-0.512139	-0.781654	0.703246	1.54019	1.24458	1.19604	-0.0484965	-0.318821	-0.0755921	-0.233833	-0.395805	-0.469656	-0.379764	-0.703558
ENSMUSG00000026288	Inpp5d	-0.529163	-0.596293	-0.461717	-0.715833	0.624799	1.68598	1.15872	0.967276	0.0622847	-0.488123	-0.190849	-0.41711	-0.481229	0.0186345	-0.274818	-0.362561
ENSMUSG00000051375	Pcdh1	-0.837047	-0.866379	-0.807397	-0.773137	0.741764	1.17622	0.669121	0.848732	0.132408	-0.391201	0.602681	-0.191474	0.19229	-0.339165	-0.0883683	-0.069044
ENSMUSG00000024747	Aldh1a7	-1.9535	-1.42184	-1.1819	-1.51751	0.299601	0.230708	0.180333	-0.0940266	0.747033	-0.0159674	1.4011	-0.689154	2.09606	0.576915	1.16794	0.1742
ENSMUSG00000036169	Sostdc1	-0.686876	-0.757826	-0.638725	-0.777223	2.46561	-0.539267	0.850092	1.03913	-0.62775	-0.112454	0.0605854	0.126278	0.101875	-0.227155	-0.347051	0.0707521
ENSMUSG00000002997	Prkar2b	-2.35338	-1.24168	-0.96792	-1.57875	-0.255939	0.280522	0.346636	0.16265	1.18043	0.150691	1.52387	-1.12554	2.03399	0.619762	1.02364	0.201016
ENSMUSG00000059013	Sh2d3c	-1.07666	-0.918749	-0.676895	-0.914217	1.26585	0.50154	0.294529	1.02372	0.216948	-0.262929	0.548596	-0.45107	0.399205	0.454222	-0.106567	-0.297525
ENSMUSG00000024500	Ppp2r2b	-0.552955	-0.490114	-0.576831	-0.592327	2.46679	-0.456336	0.382756	2.0663	-0.377219	-0.19236	-0.48361	0.120795	-0.476317	-0.439208	-0.28166	-0.117702
ENSMUSG00000022015	Tnfsf11	-0.425564	-0.396132	-0.394592	-0.376854	0.311415	2.58773	1.8603	0.312315	-0.415036	-0.449083	-0.449083	-0.449083	-0.449083	-0.369086	-0.449083	-0.449083
ENSMUSG00000029771	Irf5	-0.512136	-0.594504	-0.496351	-0.863327	0.330708	1.73088	0.948401	1.18346	0.219162	-0.00406467	-0.205341	-0.203485	-0.360193	-0.154724	-0.572967	-0.445523
ENSMUSG00000028359	Orm3	-1.78341	-1.70027	-0.934505	-1.31529	0.328107	-0.587212	1.27595	-0.0906639	0.516069	0.260139	1.81158	-0.168009	1.28226	-0.0073349	0.756976	0.355595
ENSMUSG00000081648	Gm13423	-1.01303	-1.16128	-1.23359	-0.626089	1.05321	0.576346	0.331677	0.652715	-0.215633	1.29362	0.556697	-0.881838	0.0590184	0.74089	0.0519283	-0.184642
ENSMUSG00000030148	Clec4a2	-0.659359	-0.404517	-0.623125	-0.526101	0.252947	1.86721	1.05646	1.23458	0.134467	-0.00945593	-0.338665	-0.245316	-0.401517	0.071723	-0.581533	-0.827798
ENSMUSG00000020312	Shc2	-0.0326394	-0.534647	-0.53905	-0.520955	1.27665	1.26578	1.12786	1.32099	-0.26647	0.0437188	-0.413567	0.0450593	-0.935144	-0.661217	-0.841348	-0.335021
ENSMUSG00000042684	Npl	-0.370025	-0.475252	-0.559629	-0.559581	0.516803	1.72808	1.29877	1.09533	-0.18144	-0.599301	-0.238039	-0.416097	-0.425084	-0.180194	-0.314092	-0.320246
ENSMUSG00000055737	Ghr	-0.777445	-0.574787	-0.619884	-0.809349	0.914062	0.889868	0.509134	1.50565	0.381403	-0.603464	0.609356	-0.870677	0.271706	-0.242511	-0.0434236	-0.539634
ENSMUSG00000034714	Ttyh2	-0.838692	-0.901871	-0.856476	-0.952374	0.366252	1.25751	0.350733	1.05827	0.432536	0.037704	0.576378	-0.549546	0.456539	-0.202013	-0.0219108	-0.213038
ENSMUSG00000009687	Fxyd5	-0.425722	-0.673997	-0.739803	-0.633379	0.449845	1.56977	1.01411	1.07349	-0.0395118	-0.186609	-0.357864	0.0671845	-0.807576	0.0894942	-0.306466	-0.0929654
ENSMUSG00000011305	Plin5	-2.2171	-1.42187	-0.763588	-1.35007	-0.215472	0.319527	0.447549	0.266222	0.933786	0.0171169	0.973986	-1.24976	2.05146	0.699751	1.03742	0.471035
ENSMUSG00000017724	Etv4	-0.944614	-1.02641	-0.695842	-0.840582	0.724035	0.91534	0.585146	0.821055	-0.00161908	1.1619	0.254836	-0.280533	-0.0875195	-0.0729371	-0.19563	-0.316627
ENSMUSG00000032011	Thy1	-0.679926	-0.332434	-0.802074	-0.234162	0.006997	2.3402	1.07969	1.07216	0.494099	-0.374548	-0.335159	0.175972	-0.466581	-0.742218	-0.462717	-0.739304
ENSMUSG00000035021	Baz1a	-0.745699	-0.768483	-0.601066	-0.681112	0.818347	1.23485	0.915221	0.781539	0.179819	-0.0478824	0.349397	-0.59463	-0.193283	-0.271459	0.00230224	-0.377857
ENSMUSG00000036908	Unc93b1	-0.507739	-0.849936	-0.736807	-0.695505	0.244449	1.68592	0.915003	0.906215	0.408112	0.341218	-0.0238103	-0.0538692	-0.301156	-0.270868	-0.426157	-0.635074
ENSMUSG00000012520	Phox2b	-0.55768	-0.600671	-0.583737	-0.526864	1.92402	-0.190204	0.734514	1.78578	-0.367041	-0.567462	-0.540229	0.34941	-0.454274	-0.411759	-0.241261	0.247458
ENSMUSG00000048978	Nrsn1	-0.556359	-0.551298	-0.593768	-0.593768	2.2941	-0.593768	0.459392	2.06698	-0.462287	-0.114183	-0.336664	0.10758	-0.593768	-0.593768	-0.0866704	0.148245
ENSMUSG00000043068	Fam89a	-0.819454	-0.686836	-0.861243	-0.727709	2.48045	-0.0789709	-0.324559	1.34265	0.159022	-0.149004	0.444403	0.34706	-0.0840761	-0.721002	-0.221073	-0.0996596
ENSMUSG00000026576	Atp1b1	-0.87444	-0.653256	-0.287928	-0.777752	1.96813	-0.647187	0.627909	1.96937	0.207454	-0.159653	-1.17465	-0.328789	-0.586308	1.35382	-0.594297	-0.0424231
ENSMUSG00000020901	Pik3r5	-0.500645	-0.401176	-0.690663	-0.388545	0.505203	1.6978	1.30171	1.02473	-0.105922	0.0666859	-0.264076	-0.496129	-0.331455	-0.543883	-0.356501	-0.517134
ENSMUSG00000067786	Nnat	-1.71043	-1.72737	0.907501	-1.29971	1.88464	-0.327349	0.233719	0.887437	2.52457	0.421931	1.36104	-0.0220078	-0.808942	0.18688	-1.20131	-1.3106
ENSMUSG00000093346	Gm26115	-0.622998	-0.714085	-0.686244	-0.796568	0.535341	0.452087	1.76183	0.938941	-0.2363	1.87537	1.17993	0.137127	-0.716051	-1.46787	-0.437195	-1.20331
ENSMUSG00000015812	Gnrh1	-1.27411	-1.29665	-0.97069	-0.597965	0.827771	0.289434	0.615949	0.635103	-0.568873	1.18905	1.20197	-0.0988636	-0.105509	0.728815	-0.466241	-0.109187
ENSMUSG00000054690	Emcn	-1.14779	-0.648324	-0.595885	-0.887553	0.422383	1.19837	0.690461	0.915008	0.0834489	-0.496344	0.590465	-0.451586	0.17094	0.498928	0.0298993	-0.372423
ENSMUSG00000101939	Gm28438	-1.54576	-1.5298	-1.29969	-1.1317	0.558703	-0.306495	0.702458	0.0422963	0.368466	1.09107	1.11028	-0.496704	0.590998	1.33092	0.0240171	0.490951
ENSMUSG00000008734	Gprc5b	-1.03093	-0.834951	-0.734622	-1.46465	0.388548	0.978785	0.547673	0.516604	0.522697	-0.234512	0.645494	-0.848624	1.3649	0.0344924	0.454551	-0.305453
ENSMUSG00000057455	Rit2	-0.545862	-0.532513	-0.505019	-0.545862	2.67787	-0.545862	0.365321	1.86984	-0.399355	-0.466387	-0.545862	0.256347	-0.510606	-0.545862	-0.228864	0.202683
ENSMUSG00000026825	Dnm1	-0.708912	-0.826265	-0.682897	-0.923079	1.03405	0.759674	0.464724	1.09365	0.198595	0.483532	0.0503682	0.152851	-0.252832	-0.0999542	-0.308181	-0.435327
ENSMUSG00000058579	Cela2a	-0.380046	-0.463584	-0.498163	-0.498163	1.46155	-0.0616629	0.283295	2.96596	-0.290332	-0.498163	-0.498163	-0.411905	-0.452333	-0.299062	-0.437772	0.078545
ENSMUSG00000095298	Gm12407	-0.882141	-0.950167	0.310545	0.0708875	0.287313	1.32088	3.30223	0.12582	-0.664483	-0.615895	-1.1497	-0.992436	-1.1634	1.67895	-0.784134	0.10573
ENSMUSG00000056492	Adgrf5	-1.25837	-0.987548	-0.598023	-1.16885	0.5246	0.59662	0.433578	0.900885	0.223802	-0.26514	0.685783	-0.641053	0.975977	0.418697	0.425517	-0.266476
ENSMUSG00000015947	Fcgr1	-0.411372	-0.566649	-0.576478	-0.644713	-0.0478483	1.89337	1.2134	1.20694	0.260194	-0.0856467	-0.0642533	-0.0826766	-0.476543	-0.180925	-0.900467	-0.536332
ENSMUSG00000031805	Jak3	-1.18329	-1.04328	-0.739852	-1.11286	0.320335	0.693165	0.845331	0.516147	0.490361	0.304748	0.919691	-0.476277	0.699719	-0.171595	-0.0746212	0.0122831
ENSMUSG00000011263	Exoc3l2	-0.599767	-0.78082	-0.577849	-0.909344	0.151107	1.60109	0.984377	0.845839	0.0123368	0.123519	0.224695	0.000154586	-0.546193	-0.341467	-0.0694823	-0.118193
ENSMUSG00000028996	Rbp7	-1.25731	-1.1795	-1.07442	-1.03635	0.115568	0.186841	0.946708	0.652548	0.250004	0.817887	1.52444	-0.931687	0.619399	0.609134	0.0499347	-0.293193
ENSMUSG00000034641	Cd300ld	-0.292954	-0.672876	-0.844255	-0.688566	0.352695	1.66859	0.82712	1.09545	0.177146	0.237266	0.0195268	-0.321654	-0.647078	0.156704	-0.348085	-0.719033
ENSMUSG00000028551	Cdkn2c	-1.07615	-0.801122	-0.813777	-0.760254	0.673749	0.501353	0.535473	1.2723	1.14621	0.0567618	1.17602	-0.891065	0.229315	-0.228161	-0.347485	-0.673175
ENSMUSG00000111361	Gm47445	-1.2304	-1.17581	-1.08919	-0.71041	0.672234	0.228354	0.709435	0.608988	0.314588	1.28755	0.999671	-0.346098	0.139398	0.350868	-0.275329	-0.483849
ENSMUSG00000031803	B3gnt3	-0.685554	-0.394039	-0.399243	-0.914307	0.27168	1.62911	1.09093	1.03782	0.160092	-0.853978	0.536396	-0.297173	0.032463	-0.524913	-0.454772	-0.234509
ENSMUSG00000074264	Amy1	-1.36596	-1.29835	-0.864506	-1.28868	0.558541	0.293998	0.259142	0.481311	1.01191	0.152337	1.13137	-0.764433	1.12657	0.472258	0.507023	-0.412549
ENSMUSG00000042179	Pnliprp1	-0.492194	-0.492194	-0.492194	-0.492194	-0.182265	1.78537	0.610509	2.22156	-0.313418	0.0130794	-0.492194	-0.492194	-0.492194	-0.492194	0.136282	-0.333567
ENSMUSG00000030671	Pde3b	-1.44729	-1.05835	-0.788257	-1.36064	-0.00862979	0.571783	0.450903	0.721444	0.698501	-0.191264	0.981468	-1.20511	1.66456	0.143554	1.03216	-0.204834
ENSMUSG00000005397	Nid1	-0.313134	-0.222749	-0.38732	-0.730167	0.628528	1.78527	0.938341	1.38234	-0.0225713	-0.257023	-0.420496	-0.302651	-0.278072	-0.560408	-0.477576	-0.762316
ENSMUSG00000056313	Tcim	-1.55658	-0.872369	-0.824242	-1.29946	0.0966774	0.475626	0.617614	0.644501	0.749657	0.568949	1.58059	-0.691301	0.648639	0.365432	0.253272	-0.757016
ENSMUSG00000033880	Lgals3bp	-0.909284	-0.782211	-0.637661	-1.24121	0.374408	1.05338	0.559994	0.823097	0.837354	-0.155144	0.415335	-0.16248	0.415465	-0.284627	-0.0710552	-0.235362
ENSMUSG00000050737	Ptges	-0.594747	-0.781631	-1.01107	-1.00731	0.506152	1.22903	0.630906	0.618782	0.0472862	-0.36859	0.281487	-0.220414	0.592519	-0.0314013	0.377523	-0.268528
ENSMUSG00000070858	Gm1673	-0.509565	-0.891196	-0.487367	-0.820444	0.727435	1.16209	0.609044	1.16764	-0.0310238	0.12669	0.090435	-0.373682	-0.210059	0.103437	-0.104376	-0.559048
ENSMUSG00000021033	Gstz1	-1.29167	-1.12146	-0.954606	-1.15257	0.548716	0.192236	0.250859	0.857302	1.20734	0.298209	1.5444	-0.510374	0.638035	0.00444752	-0.00917873	-0.501687
ENSMUSG00000112257	Gm47623	-0.671002	-0.64156	-0.905729	-0.905729	2.66487	-0.304996	1.39716	-0.514664	-0.905729	1.31845	0.181491	0.815292	-0.287734	-0.520068	-0.905729	0.185676
ENSMUSG00000040035	Disp2	-0.551673	-0.530848	-0.510899	-0.517141	2.00233	-0.0721425	0.562582	1.75927	-0.452094	-0.197357	-0.401625	0.234495	-0.439766	-0.475054	-0.390567	-0.0195039
ENSMUSG00000030747	Dgat2	-2.44972	-1.46721	-0.808126	-1.96919	-0.19634	-0.08777	0.157493	-0.209264	1.622	0.781771	2.07204	-0.459005	1.74856	0.782175	0.881573	-0.398995
ENSMUSG00000081996	Gm7153	-1.01807	-1.54368	-0.750306	-0.909288	0.67789	0.634122	0.425797	0.394588	-0.0135441	1.68336	0.724389	-0.447683	-0.176654	0.677411	-0.165725	-0.19261
ENSMUSG00000037335	Hand1	-0.850288	-0.705188	-0.24083	-0.696678	2.57042	-0.889556	0.390881	1.78648	-0.415903	0.336374	-0.902433	0.283949	-0.824238	0.135542	-0.0162279	0.037692
ENSMUSG00000027962	Vcam1	-0.428236	0.0320168	-0.0891537	-0.495813	0.836774	1.79461	2.0074	0.717682	-0.320454	-0.486607	-1.05428	-0.661796	-0.858272	0.165238	-0.588276	-0.570839
ENSMUSG00000031431	Tsc22d3	-1.46774	0.187609	0.361977	-1.46019	1.11795	1.02273	0.769999	1.04811	-0.394362	-0.162641	0.327734	-0.950623	-0.143021	1.04126	0.104874	-1.40366
ENSMUSG00000021423	Ly86	-0.225901	-0.242986	-0.442415	-0.646837	0.470326	1.99111	1.16702	1.14372	-0.0294497	-0.402451	-0.548057	-0.169552	-0.791865	-0.359352	-0.146234	-0.767076
ENSMUSG00000054203	Ifi205	-0.631939	-0.431242	-0.60214	-0.591557	0.574854	1.39589	1.14939	0.948753	-0.0744905	0.0449234	0.0745693	-0.277457	-0.191354	-0.279846	-0.517561	-0.590786
ENSMUSG00000105870	7330423F06Rik	-1.54978	-1.24919	-1.47102	-0.716086	0.394091	0.123658	-0.286843	1.1078	0.6903	1.31865	1.05131	0.569495	0.107674	0.377024	-0.683675	0.216594
ENSMUSG00000067438	Hmx1	-0.566228	-0.566228	-0.566228	-0.566228	2.51998	-0.566228	0.542157	1.55286	-0.566228	0.000370363	-0.566228	0.336081	-0.566228	-0.566228	-0.160587	0.305185
ENSMUSG00000031934	Panx1	-0.32804	-0.455119	-0.414152	-0.557425	1.40215	1.12253	0.828329	1.19398	-0.232032	-0.151405	-0.471148	-0.383683	-0.484007	-0.348775	-0.333282	-0.387923
ENSMUSG00000031898	Dpep3	-0.453855	-0.470855	-0.467918	-0.390678	1.22353	1.29712	0.956808	1.0397	-0.485645	-0.57364	-0.57364	-0.364126	-0.314805	0.105012	-0.397148	-0.129868
ENSMUSG00000030162	Olr1	-0.419502	-0.460902	-0.460408	-0.417153	0.532221	1.5712	1.68778	0.749857	-0.276698	-0.477685	-0.117283	-0.259266	-0.477685	-0.219108	-0.477685	-0.477685
ENSMUSG00000106446	Gm42970	-1.38238	-1.89086	-1.7412	-1.17983	0.890461	-0.409193	0.0979214	-0.478872	0.17475	2.55139	2.07356	0.0411324	0.174366	0.801721	-0.474497	0.751523
ENSMUSG00000015355	Cd48	-0.664484	-0.114216	-0.373719	-0.73535	0.740374	1.9537	1.02368	0.688941	-0.069305	-0.0988381	-0.857229	-0.173024	-0.0662969	-0.268373	-0.531176	-0.454686
ENSMUSG00000026630	Batf3	-0.826302	-0.857909	-0.604774	-0.913565	0.699878	0.826305	0.941413	0.622842	0.347284	1.13667	-0.385196	0.0190837	-0.542695	0.406993	-0.354245	-0.51578
ENSMUSG00000025498	Irf7	-0.843478	-0.965042	-0.848393	-0.851014	0.833183	0.406837	0.564599	0.971695	0.785402	0.799236	0.48307	0.183851	-0.298981	-0.275013	-0.657375	-0.288575
ENSMUSG00000001020	S100a4	-0.104631	-0.595124	-0.265965	-0.572239	1.39628	1.71348	0.804224	0.832028	0.242817	-1.32806	-0.744112	-0.111423	-0.959269	0.323951	-0.228523	-0.403437
ENSMUSG00000034911	Ushbp1	-1.21648	-1.25506	-0.92997	-0.737429	0.749146	0.515605	0.211229	0.664706	0.237599	0.828405	1.11235	-0.31803	0.358157	0.0765245	-0.184947	-0.1118
ENSMUSG00000018171	Vmp1	-0.560359	-0.467047	-0.738317	-0.457169	0.593982	1.23963	1.15687	1.06571	-0.267036	-0.225878	0.0429958	-0.144544	-0.243366	-0.459325	-0.330156	-0.205991
ENSMUSG00000023150	Ivns1abp	-1.07972	-0.915737	-0.884304	-1.07507	0.880558	0.293879	0.103063	1.04092	0.37056	0.203273	0.901576	-0.867058	0.54476	1.51717	-0.0262308	-1.00764
ENSMUSG00000032554	Trf	-1.2455	-0.903358	-0.612871	-1.02827	0.336537	0.607854	0.365787	1.16302	0.764804	0.202368	1.62553	-0.33909	-0.302894	0.479077	-0.373871	-0.739132
ENSMUSG00000025509	Pnpla2	-1.84801	-1.22066	-0.80769	-1.25124	0.301726	0.0526592	0.172961	0.599506	1.04649	0.0890142	1.25514	-0.879616	1.43737	0.17078	0.83999	0.0415721
ENSMUSG00000099974	Bcl2a1d	-0.641166	-0.746384	-0.613487	-0.525729	0.322153	1.74012	1.15687	0.507821	0.424899	0.243236	0.244907	-0.570319	-0.814617	-0.0793008	-0.696459	0.0474543
ENSMUSG00000024892	Pcx	-1.93702	-1.24945	-1.16848	-1.6063	0.0668531	-0.168716	-0.0657222	0.456441	1.20821	0.0542566	1.42232	-0.876674	1.83972	0.55274	1.18744	0.284389
ENSMUSG00000033777	Tlr13	-0.43548	-0.309694	-0.48131	-0.503189	0.3257	1.69847	1.19906	1.28943	-0.0959318	0.256566	-0.498084	-0.513975	-0.399355	-0.60395	-0.473563	-0.454691
ENSMUSG00000029838	Ptn	-0.878296	-0.853422	-0.534347	-0.90446	1.49264	0.328899	0.478392	0.764827	0.0412759	-0.0179506	0.170415	0.0601207	-0.00668773	0.660624	-0.407922	-0.394107
ENSMUSG00000032369	Plscr1	-0.209599	-0.504971	-0.379734	-0.742769	0.773831	1.50133	1.18748	0.931194	0.227828	-0.547797	0.0961144	-0.955958	-0.350273	-0.0438998	-0.633886	-0.348895
ENSMUSG00000028671	Gale	-1.32418	-1.0898	-1.12968	-0.927122	0.546942	0.177548	0.662639	0.368715	0.309985	0.6324	0.770495	0.154116	0.663418	-0.329038	0.233119	0.280441
ENSMUSG00000033061	Resp18	-0.641481	-0.641481	-0.641481	-0.641481	2.06207	-0.45397	0.348297	1.70308	-0.568703	-0.641481	-0.260498	0.645479	-0.641481	-0.123079	0.135645	0.36056
ENSMUSG00000031980	Agt	-0.778867	-0.447523	-0.591805	-0.391284	1.51959	0.459007	0.784968	1.2511	0.0893379	0.645383	-0.494766	-0.503695	-0.521843	-0.554986	-0.0614843	-0.40313
ENSMUSG00000024640	Psat1	-0.668818	-0.660906	-0.510295	-0.614158	1.4656	0.866356	0.580426	0.843153	-0.280538	0.261967	0.0420665	-0.25865	-0.149225	-0.215469	-0.208725	-0.492787
ENSMUSG00000114784	Gm47754	-0.497871	-0.466729	-0.596179	-0.747556	0.665134	1.88498	0.594533	0.753933	0.119223	-0.747556	-0.747556	-0.252525	0.252984	0.460909	-0.497388	-0.178336
ENSMUSG00000052776	Oas1a	-0.506179	-0.691509	-0.61867	-0.852776	0.234641	1.21299	1.36603	0.723275	0.64444	0.295549	-0.392201	0.174375	-0.49983	0.0641823	-0.577043	-0.57727
ENSMUSG00000021700	Rab3c	-0.555855	-0.550859	-0.545586	-0.555855	2.15784	-0.555855	0.50538	1.88911	-0.421641	0.12109	-0.555855	0.355688	-0.542598	-0.533137	-0.233197	0.0213265
ENSMUSG00000090698	Apold1	-0.781538	-0.675357	-0.606561	-0.66288	0.557767	0.976628	0.580476	1.36151	-0.461194	0.455443	-0.011999	-0.332079	0.185841	0.0119625	-0.31345	-0.284574
ENSMUSG00000078566	Bnip3	-1.21235	-0.840818	-0.370212	-0.857014	0.770382	0.344884	0.280637	1.52495	0.540193	-0.474584	0.685358	-1.73103	0.812238	0.286793	0.640961	-0.400393
ENSMUSG00000017002	Slpi	-0.912526	0.27325	-0.486825	-0.246496	1.33531	1.48442	1.64622	0.361641	-0.111053	-0.592232	-1.25098	-0.4213	-1.15293	-0.283471	1.23531	-0.878336
ENSMUSG00000024053	Emilin2	-0.406933	-0.138395	-0.612747	-0.847679	0.489593	1.62274	0.848465	1.2256	0.246347	-0.179056	-0.758109	-0.335056	-0.299457	-0.0244397	-0.0998207	-0.73105
ENSMUSG00000034041	Lyl1	-1.07353	-1.10938	-0.525668	-0.666903	0.848912	1.10649	0.269019	0.589229	0.506247	0.515329	0.129155	-0.0543804	-0.288573	0.170288	-0.173557	-0.242675
ENSMUSG00000027797	Dclk1	-0.452771	-0.394193	-0.341207	-0.48194	0.814272	1.39708	1.08296	1.2222	-0.198459	-0.259009	-0.484016	-0.261676	-0.506778	-0.379787	-0.328008	-0.42867
ENSMUSG00000029121	Crmp1	-0.537623	-0.498164	-0.487315	-0.543098	1.97827	-0.256855	0.434081	1.96211	-0.414531	-0.0941164	-0.51166	0.195725	-0.490351	-0.500772	-0.173046	-0.0626457
ENSMUSG00000111840	Gm48832	-0.562415	-0.649473	-0.417678	-0.650944	1.17654	0.600538	0.628313	1.48502	-0.0977731	-0.376299	0.644003	-0.666987	-0.315045	-0.229842	-0.0867904	-0.48116
ENSMUSG00000001403	Ube2c	-0.50936	-0.461561	-0.520964	-0.0716873	-0.484431	2.39258	1.53954	1.15947	-0.241388	0.426111	-0.379549	-0.263205	-0.687574	-0.543399	-0.587818	-0.766775
ENSMUSG00000030895	Hpx	-1.11413	-0.776796	-0.783662	0.214626	0.571746	1.21149	1.13832	0.787268	-0.395069	0.090083	0.89886	-0.399763	-0.0263491	-0.326812	-0.743208	-0.346594
ENSMUSG00000031144	Syp	-0.898108	-0.64713	-0.590912	-0.719711	2.08569	-1.04577	0.472239	1.79637	-0.225448	-0.0469654	0.09868	0.0616014	0.236666	-0.614714	-0.00381202	0.0413295
ENSMUSG00000111847	Gm8899	-0.849948	-0.913165	-0.825634	-0.543164	0.985023	0.498868	0.539837	1.00424	0.444613	0.37364	0.399078	-0.476571	-0.299408	0.311407	-0.587621	-0.0611975
ENSMUSG00000047592	Nxpe5	-0.391037	-0.475977	-0.44808	-0.352666	0.0326859	1.95174	1.65594	0.850488	-0.165864	-0.265206	-0.221173	-0.308888	-0.428854	-0.475319	-0.515863	-0.441927
ENSMUSG00000054404	Slfn5	-0.844963	-0.835748	-0.736729	-0.794055	0.0514208	1.32441	0.843622	0.710752	0.265449	-0.0388853	0.783368	-0.15841	0.0578461	-0.0155959	-0.130326	-0.48216
ENSMUSG00000041515	Irf8	-0.53605	-0.545199	-0.604755	-0.740487	0.462033	1.35359	0.846655	1.05244	0.143401	0.159068	0.0389353	-0.224761	-0.235248	-0.0934607	-0.578671	-0.497497
ENSMUSG00000034116	Vav1	-0.507349	-0.337355	-0.690401	-0.384226	0.214387	1.75902	1.11111	1.13548	0.339542	0.0767374	-0.608154	-0.313668	-0.404775	-0.401089	-0.434124	-0.555133
ENSMUSG00000024300	Myo1f	-0.489531	-0.650213	-0.685174	-0.520951	0.215105	1.93436	0.842322	0.799757	0.315193	0.230018	-0.201304	-0.167601	-0.500748	-0.0740678	-0.522661	-0.524503
ENSMUSG00000051146	Camk2n2	-0.410722	-0.335786	-0.740876	-0.694181	1.26355	0.634732	1.10953	0.946697	-0.192599	-0.0574933	-0.496849	-0.128937	-0.269142	-0.204043	-0.136028	-0.287857
ENSMUSG00000002204	Napsa	-0.553495	-0.412262	-0.451946	-0.644165	0.623453	1.62466	0.868031	0.956528	-0.0235497	-0.0799034	-0.26259	-0.587616	-0.503518	-0.263016	0.0201466	-0.310755
ENSMUSG00000031872	Bean1	-0.560294	-0.605427	-0.648195	-0.681223	1.38582	0.513734	0.418458	1.32115	-0.177873	-0.0289631	-0.126594	0.0774888	-0.367938	-0.0977665	-0.355715	-0.066662
ENSMUSG00000059108	Ifitm6	-0.677038	-0.537998	-0.629498	-0.71493	0.786336	0.504161	1.28978	0.984388	0.990254	-0.991617	-0.0950704	-0.32576	-0.194678	-0.00168961	-0.268192	-0.118449
ENSMUSG00000020592	Sdc1	-0.209681	-0.056466	-0.213646	-0.399742	0.943966	2.1245	1.35871	0.816785	-0.214609	-1.10695	-0.376431	0.0307891	-0.74341	-0.64432	-0.617428	-0.692069
ENSMUSG00000056025	Clca3a1	-1.13057	-0.842663	-0.0456913	-0.613793	1.39125	0.538921	0.642266	0.915732	0.33647	-0.070477	0.595166	-0.874178	-0.0642375	0.182235	-0.465992	-0.494433
ENSMUSG00000032540	Abhd5	-1.01682	-0.866642	-0.403415	-1.01222	0.434911	0.65796	0.704157	1.02462	0.444502	-0.331851	0.640929	-1.05792	0.513444	-0.024017	0.350913	-0.0585504
ENSMUSG00000034255	Arhgap27	-0.824551	-0.813761	-0.523745	-0.538384	0.297087	1.14818	0.853173	1.10875	0.122431	-0.476169	0.470429	-0.539557	0.340304	0.0178803	-0.328479	-0.313583
ENSMUSG00000061353	Cxcl12	0.00491997	-0.191215	-0.281889	-0.476803	0.617435	2.00039	1.41091	1.13243	-0.331186	-0.775594	-0.435402	-0.562294	-0.168973	-0.69991	-0.509936	-0.732885
ENSMUSG00000015843	Rxrg	-1.25641	-1.15137	-0.915065	-1.16821	0.741397	0.230572	0.00156387	0.639419	0.549636	0.0501768	0.158697	0.0140776	0.756123	0.849353	0.783149	-0.283101
ENSMUSG00000028583	Pdpn	-0.339549	-0.300561	-0.401081	-0.775568	0.118111	1.96557	1.20126	0.990178	0.434038	-0.291907	-0.679729	-0.337154	-0.755893	0.189071	-0.857348	-0.159434
ENSMUSG00000047810	Ccdc88b	-0.842852	-0.563467	-1.03196	-0.285634	0.348836	1.34117	0.812263	0.86471	0.436694	0.0294549	-0.282415	0.00948803	0.373357	-0.493758	-0.207348	-0.508541
ENSMUSG00000098112	Bin2	-0.445184	-0.34809	-0.822011	-0.407315	0.131539	1.71668	1.14226	1.07589	0.0404232	-0.182597	-0.203697	-0.337171	-0.256916	-0.899511	-0.0546097	-0.149691
ENSMUSG00000026821	Ralgds	-0.557815	-0.673912	-0.566822	-0.661315	0.829642	1.14185	0.597164	1.0587	0.459767	-0.129008	0.528187	-0.348504	-0.293662	-0.38655	-0.574318	-0.423411
ENSMUSG00000084174	Sycn	-0.380435	-0.380435	-0.380435	-0.380435	1.40297	-0.380435	0.804148	2.73854	-0.380435	-0.380435	-0.380435	-0.380435	-0.380435	-0.380435	-0.380435	-0.380435
ENSMUSG00000018796	Acsl1	-1.64655	-1.03021	-0.878704	-1.18651	0.288548	0.252846	0.128119	0.675065	0.783431	-0.206992	1.02279	-1.00548	1.50693	0.36439	0.81465	0.117681
ENSMUSG00000047216	Cdh19	-0.839206	-0.939859	-0.467098	-0.786397	2.49769	-0.564052	0.313607	0.798421	-0.267595	0.187405	0.119378	-0.0392417	0.317991	0.160542	-0.428291	-0.0632913
ENSMUSG00000032181	Scg3	-0.721282	-0.625756	-0.677553	-0.610625	2.14264	-0.337682	-0.135155	1.7702	-0.258157	0.723689	-0.244471	0.392078	-0.376596	-0.387362	-0.46482	-0.189151
ENSMUSG00000006273	Atp6v1b2	-0.673054	-0.563555	-0.556883	-0.589764	1.11831	0.798902	0.582289	1.17927	-0.24205	-0.427347	0.153811	-0.411581	0.235404	-0.32319	-0.0152394	-0.265325
ENSMUSG00000020057	Dram1	-0.457452	-0.3974	-0.398144	-0.722033	0.30694	1.62901	0.855727	1.29516	0.172782	-0.519061	0.489582	-0.532138	-0.284922	-0.262888	-0.56218	-0.612984
ENSMUSG00000040283	Btnl9	-1.33868	-0.96691	-0.91187	-0.908086	0.458591	0.297116	0.613864	0.559861	0.0890125	-0.186388	1.34097	-0.625761	1.07273	0.0507603	0.634668	-0.179875
ENSMUSG00000029120	Ppp2r2c	-0.542598	-0.554464	-0.554464	-0.554464	2.20447	-0.554464	0.521674	1.67715	-0.27234	0.279026	-0.529403	0.214247	-0.554464	-0.493762	-0.293088	0.00694027
ENSMUSG00000028931	Kcnab2	-0.570943	-0.406818	-0.635025	-0.46848	1.05124	0.883667	0.759423	1.27685	-0.0599408	-0.167645	-0.292037	-0.138077	-0.390759	-0.307963	-0.0881379	-0.445362
ENSMUSG00000025089	Gfra1	-0.449475	-0.307612	-0.494388	-0.497835	0.780842	1.7198	0.978392	0.807902	-0.0601108	-0.425611	-0.220844	-0.532449	-0.323077	-0.0739986	-0.484189	-0.417348
ENSMUSG00000032908	Sgpp2	-0.555252	-0.490411	-0.55926	-0.565869	2.31069	-0.449744	0.335701	1.668	-0.620017	0.108948	-0.511745	0.307421	-0.504481	-0.446988	-0.0739347	0.0469482
ENSMUSG00000028238	Atp6v0d2	-0.302479	-0.371955	-0.409557	-0.479462	0.760531	1.58572	0.806159	1.3185	-0.410339	-0.519552	-0.326035	-0.359588	-0.352378	-0.486083	-0.142917	-0.310557
ENSMUSG00000038811	Gngt2	-1.0637	-1.14883	-0.942379	-0.628004	0.105913	0.989469	0.367196	0.762681	0.915666	0.559029	1.01133	-0.138551	-0.192721	-0.00650045	-0.266902	-0.323698
ENSMUSG00000024030	Abcg1	-0.736233	-0.337026	-0.343385	-0.370119	0.322586	1.63053	1.06721	1.19734	-0.212991	-0.773363	-0.283331	-0.400867	-0.00959695	-0.446983	-0.0829403	-0.220822
ENSMUSG00000056973	Ces1d	-2.33958	-1.43177	-0.692048	-1.80745	-0.134253	0.0195743	0.215053	-0.381	1.54496	0.615338	1.78605	-1.12596	1.9956	0.648517	1.29171	-0.204737
ENSMUSG00000030103	Bhlhe40	-1.52537	-1.29724	-0.565349	-0.463001	0.311433	0.967887	0.546609	0.307293	0.563163	-0.42588	0.533706	-0.422527	0.31661	-0.132966	0.504529	0.781105
ENSMUSG00000018920	Cxcl16	-0.365607	-0.300235	-0.570941	-0.821872	0.0551343	1.96862	1.07455	0.82556	0.129775	-0.0754678	-0.177696	-0.0211249	-0.630373	-0.127807	-0.551907	-0.410613
ENSMUSG00000035200	Chrnb4	-0.516308	-0.544513	-0.544513	-0.544513	2.2826	-0.544513	0.27628	1.81729	-0.523968	0.041932	-0.373735	0.23189	-0.481268	-0.520021	-0.284079	0.227446
ENSMUSG00000033006	Sox10	-0.651873	-1.02396	-0.581501	-0.870943	2.26833	-0.453651	0.0813573	0.952013	-0.267767	0.564255	0.171588	0.453897	-0.102711	-0.501048	-0.404248	0.366266
ENSMUSG00000035004	Igsf6	-0.335451	-0.299382	-0.616604	-0.578638	0.80329	1.81931	0.868841	0.654753	0.210519	-0.503272	-0.320669	-0.380095	-0.310294	-0.21124	-0.412673	-0.388396
ENSMUSG00000025743	Sdc3	-0.511095	-0.326409	-0.412117	-0.828556	0.777281	1.42433	0.846418	0.849558	-0.0888088	-0.346946	-0.462863	-0.207256	-0.211759	-0.0420055	-0.185393	-0.274377
ENSMUSG00000064080	Fbln2	-0.277189	-0.212148	-0.193397	-0.746653	0.402205	1.96795	0.983708	1.1872	0.1325	-0.604107	-0.387615	-0.248851	-0.641549	-0.216655	-0.51132	-0.63408
ENSMUSG00000061816	Myl1	-1.13369	-1.3081	-1.29691	-1.34398	0.596318	-0.131482	0.19677	0.225739	1.15346	0.736846	1.15773	-0.4476	1.01372	0.054626	0.173725	0.35282
ENSMUSG00000085211	B430219N15Rik	-1.17944	-1.20973	-0.74643	-0.799009	0.662463	0.0878126	0.446209	0.836023	0.255287	0.920609	0.990212	-0.0174212	0.464095	-0.324882	-0.0196648	-0.366139
ENSMUSG00000024907	Gal	-0.596277	-0.596277	-0.43164	-0.596277	1.46679	-0.596277	1.52639	1.3372	-0.596277	-0.596277	-0.596277	0.48659	-0.596277	-0.596277	0.100332	0.880827
ENSMUSG00000046341	Gm11223	-0.757553	-0.782555	-0.593516	-0.201628	2.79851	-0.395421	1.25531	-0.0464724	-0.46055	-0.00582443	-0.728955	0.604811	0.0493	-0.560342	-0.470205	0.295089
ENSMUSG00000022488	Nckap1l	-0.381331	-0.301177	-0.617661	-0.316401	0.375802	1.88629	1.02492	1.04138	0.0706058	-0.376899	-0.423004	-0.0590609	-0.295434	-0.340406	-0.604069	-0.683554
ENSMUSG00000062960	Kdr	-1.27924	-0.954372	-0.901409	-1.03265	-0.280858	1.0645	0.444854	0.541943	0.520059	-0.259604	0.830105	-0.288469	0.923497	0.0835989	0.462382	0.125655
ENSMUSG00000038147	Cd84	-0.596602	-0.408234	-0.585232	-0.324099	0.520463	1.75155	0.808118	0.939898	0.00222674	-0.111038	-0.227197	-0.295393	-0.404459	-0.201957	-0.289956	-0.578093
ENSMUSG00000029380	Cxcl1	-0.678965	-0.511842	-0.719602	-0.233982	-0.349581	1.72494	1.53319	0.877809	0.656728	0.0225595	-0.372643	-0.840993	-0.385521	-0.0812215	-0.615512	-0.0253604
ENSMUSG00000045092	S1pr1	-1.02334	-0.154425	-0.299989	-0.943142	0.497123	0.891591	0.950091	1.1641	-0.221018	-0.619681	0.880145	-0.758092	0.145404	0.238747	-0.0276023	-0.719913
ENSMUSG00000031497	Tnfsf13b	-0.239052	-0.283353	-0.505927	-0.393938	0.657803	1.75619	1.24294	0.840216	-0.370177	-0.279658	-0.502498	-0.204255	-0.373946	-0.352241	-0.489742	-0.502366
ENSMUSG00000029648	Flt1	-0.85867	-0.918594	-0.600775	-0.781179	0.28773	0.804031	0.690427	0.974068	0.0401237	-0.227063	0.444312	-0.389708	0.565559	0.140233	0.140463	-0.310958
ENSMUSG00000025969	Nrp2	-0.972471	-0.878254	-0.706204	-0.969467	0.0826448	1.07156	0.582692	0.646993	0.166081	-0.0426335	0.511201	-0.33179	0.833415	-0.112707	0.422833	-0.303898
ENSMUSG00000003153	Slc2a3	-0.248003	-0.537031	-0.321855	-0.737359	1.82044	0.202825	0.259239	1.78056	-0.364437	-0.107758	-0.488328	0.0331611	-0.363391	-0.439994	-0.303367	-0.184709
ENSMUSG00000031443	F7	-0.493291	-0.424993	-0.332566	-0.549233	0.848504	1.67703	0.730378	0.849866	-0.121975	-0.549233	-0.177827	-0.430663	-0.386169	-0.320943	0.159118	-0.478006
ENSMUSG00000108624	Gm45091	-1.10398	-0.967162	-1.20365	-0.431767	0.400764	0.758583	0.545833	0.490464	0.471502	0.322112	1.75615	-1.12037	0.779367	-0.0312819	-0.24485	-0.421705
ENSMUSG00000039661	Dusp26	-0.777635	-0.784276	-0.571855	-0.501323	2.18393	-0.586846	0.268379	1.39729	-0.307061	0.0548944	0.266425	0.0825591	-0.147861	-0.33391	-0.442359	0.199643
ENSMUSG00000074766	Ism1	0.0678668	-0.413991	-0.442232	-0.485127	0.743469	1.69792	1.17935	0.996175	-0.125979	-0.261906	-0.382962	-0.490292	-0.17632	-0.425949	-0.461998	-1.01802
ENSMUSG00000062284	Gm6030	-0.958624	-1.23417	-0.93742	-0.979466	0.981341	0.407275	0.311334	0.0799972	0.440405	1.02574	1.09311	-0.23874	0.0754666	0.0615724	0.0271098	-0.154927
ENSMUSG00000049115	Agtr1a	-0.569663	-0.614342	-0.811595	-0.651342	1.69326	-0.0363507	0.0216785	1.55402	-0.228507	-0.409066	0.0610901	0.0850146	-0.183647	0.541845	-0.232407	-0.219989
ENSMUSG00000033544	Angptl1	-0.287043	-0.41016	-0.367414	-0.519612	0.441428	1.7937	1.08033	0.966335	0.317804	-0.461132	-0.107139	-0.557043	0.0314716	-0.626068	-0.392654	-0.902794
ENSMUSG00000039519	Cyp7b1	-0.36065	-0.437095	-0.382954	-0.43342	0.931246	1.40762	0.965802	0.946868	-0.408438	-0.66812	0.311531	-0.242577	-0.631546	0.0776487	-0.527976	-0.547937
ENSMUSG00000036553	Sh3tc1	-0.986362	-0.935462	-0.710497	-0.765891	0.521841	0.689487	0.579868	0.675474	0.399302	-0.0378418	0.587997	-0.408861	0.509605	-0.131234	-0.0330084	0.045585
ENSMUSG00000037379	Spon2	-0.0356758	-0.29616	-0.716423	-0.416846	0.210649	1.8308	1.09357	1.26467	-0.0567631	-0.598822	-0.222025	-0.0893637	-0.851886	-0.307703	-0.472007	-0.336016
ENSMUSG00000038178	Slc43a2	-0.781964	-0.596304	-0.747869	-0.633366	0.570985	1.17611	0.680831	0.667539	0.14165	-0.180059	-0.278369	-0.058782	0.435128	-0.200806	-0.127182	-0.0675447
ENSMUSG00000040584	Abcb1a	-0.759813	-0.73655	-0.537255	-0.597896	1.04709	0.806948	0.353329	1.00799	0.156032	-0.268246	0.201181	-0.383363	0.102005	0.397838	-0.270204	-0.519088
ENSMUSG00000021281	Tnfaip2	-0.0838985	-0.402048	-0.222914	-0.311564	0.287922	1.87516	1.42075	1.23745	-0.182299	-1.011	-0.850332	-0.133046	-0.832925	-0.184163	-0.408783	-0.198312
ENSMUSG00000006715	Gmnn	-1.14787	-1.11768	-0.917694	-0.584096	-0.132053	0.788793	0.830735	0.584604	0.574554	0.219473	0.741055	-0.55433	0.807709	0.65518	-0.0779133	-0.670465
ENSMUSG00000043388	Tmem130	-0.508906	-0.446274	-0.464281	-0.527055	2.346	-0.474631	0.567338	1.45289	-0.527055	0.0265898	-0.527055	0.295013	-0.499679	-0.527055	-0.115805	-0.0700334
ENSMUSG00000024180	Tmem8	-0.769638	-0.842699	-0.599831	-0.716723	0.343897	1.20516	0.919123	0.43779	0.221539	-0.257472	-0.124191	-0.369241	0.752096	0.0544541	0.239033	-0.493298
ENSMUSG00000049625	Tifab	-0.616983	-0.468253	-0.57743	-0.675766	0.0315295	1.51427	0.767	1.18302	0.315601	-0.040553	-0.0147406	-0.0894454	-0.458726	-0.206593	-0.393579	-0.269356
ENSMUSG00000041134	Cyyr1	-0.805024	-0.684407	-0.731101	-0.82877	0.275341	0.896454	0.828932	0.781633	0.15816	-0.3442	0.175802	-0.42904	0.621562	0.0939023	0.368954	-0.3782
ENSMUSG00000026480	Ncf2	-0.35993	-0.374057	-0.678898	-0.636744	0.517631	1.35784	1.01006	0.89366	-0.180182	0.276208	-0.18018	-0.0563603	-0.39568	-0.160874	-0.478293	-0.554201
ENSMUSG00000051855	Mest	-0.53144	-0.335937	-0.291129	-0.46603	0.0194358	1.85774	1.60723	0.716089	-0.106107	0.0115616	-0.697091	-0.496942	-0.305897	-0.0730752	-0.649921	-0.258484
ENSMUSG00000111977	Gm47163	0.121899	-0.466281	-0.502086	-0.336452	1.15214	1.20862	0.923429	1.35754	-0.153366	-0.458905	-0.45376	0.267743	-0.637449	-0.847657	-0.481194	-0.694224
ENSMUSG00000037731	Themis2	-0.566737	-0.390295	-0.682403	-0.905786	0.0159555	1.13047	1.02315	1.10838	0.523941	-0.402714	0.482837	-0.0676572	-0.378334	-0.405815	-0.178329	-0.306661
ENSMUSG00000036560	Lgi4	-0.569742	-0.352481	-0.630511	-0.620506	2.43349	-0.109119	0.14971	1.17405	-0.316008	-0.460541	-0.0780084	0.0520746	0.0496213	-0.162253	-0.407492	-0.152277
ENSMUSG00000063193	Cd300lb	-0.472563	-0.48023	-0.474423	-0.547411	-0.0969608	1.88085	1.30135	0.758443	0.232296	-0.228542	-0.319498	-0.322734	-0.186069	-0.432358	-0.425944	-0.186208
ENSMUSG00000007021	Syngr3	-0.471735	-0.688059	-0.365542	-0.261869	2.78826	-1.32745	0.518682	2.04342	-0.491041	-0.039948	-0.968335	0.759495	-0.901729	-0.779652	-0.07941	0.264911
ENSMUSG00000025044	Msr1	-0.455783	-0.370627	-0.39572	-0.456463	0.729346	1.5038	1.14624	0.745894	-0.0597692	-0.498448	-0.197603	-0.222844	-0.276596	-0.353701	-0.317775	-0.519957
ENSMUSG00000022221	Ripk3	-0.614591	-0.470505	-0.756451	-0.585245	0.258363	1.62318	0.715746	0.778792	0.164857	-0.0985997	0.399662	-0.0519212	-0.579404	-0.404243	-0.319851	-0.0597887
ENSMUSG00000029762	Akr1b8	-0.586407	-0.659059	-0.498742	-0.700802	0.416181	1.31894	0.607234	1.00975	-0.323128	-0.161128	-0.20321	-0.577212	0.28257	0.252216	-0.182771	0.00557276
ENSMUSG00000015652	Steap1	-0.432387	-0.458481	-0.414214	-0.427985	0.667441	1.72637	1.14922	0.514281	-0.153702	-0.543507	0.155063	-0.543507	-0.278147	-0.415764	-0.141944	-0.402744
ENSMUSG00000028427	Aqp7	-1.88024	-1.18768	-1.13704	-1.11251	-0.445745	0.0406091	0.410143	0.465477	1.13339	0.192343	1.24506	-0.844507	1.65337	0.253811	0.863701	0.349822
ENSMUSG00000019256	Ahr	-0.841666	-0.605781	-0.472582	-0.590063	0.435842	1.34474	0.875356	0.621482	-0.034272	-0.162644	0.359762	-0.461227	-0.0578485	-0.229855	0.0657435	-0.246992
ENSMUSG00000039323	Igfbp2	-0.913118	-0.752475	-0.916954	-0.87683	-0.46858	0.650107	1.05807	1.08141	0.503476	0.610781	-0.973981	1.3882	-0.371263	-0.560162	-0.325548	0.866866
ENSMUSG00000006517	Mvd	-0.728743	-0.788525	-0.451534	-1.04494	0.590225	0.557773	0.559139	1.05835	-0.625001	-0.468625	-0.107127	-0.028471	0.59048	0.0946919	0.368785	0.423526
ENSMUSG00000046223	Plaur	-0.194139	-0.306261	-0.667727	-0.125285	0.322754	1.64821	1.50714	1.00316	-0.281413	-0.624936	-0.484554	0.203826	-0.900376	-0.341074	-0.741826	-0.0175015
ENSMUSG00000030787	Lyve1	-0.645019	-0.27645	-0.222836	-1.04753	0.86065	0.749391	0.989515	0.97989	0.176969	0.467446	-0.0892519	-0.390311	-0.262731	-0.142975	-0.268521	-0.878234
ENSMUSG00000021806	Nid2	-0.504208	-0.344354	-0.431693	-0.674176	0.525209	1.5718	0.791484	0.928258	-0.0570494	0.0267822	-0.480185	-0.0584877	-0.0252114	-0.261122	-0.599387	-0.407664
ENSMUSG00000027360	Hdc	-0.735966	-0.77531	-0.579835	-0.691769	0.774178	0.327986	1.16616	0.719402	0.341995	0.10429	0.40826	-0.443585	-0.191095	0.300416	-0.154383	-0.570744
ENSMUSG00000006403	Adamts4	-0.0717725	-0.204444	-0.552301	-0.39489	0.198234	1.73697	1.74287	0.860384	-0.484861	-0.343443	-0.465448	-0.238929	-0.512664	-0.485327	-0.39162	-0.392757
ENSMUSG00000085088	4931413K12Rik	-0.98507	-1.23666	-0.978457	-0.189232	0.286149	0.718054	0.517964	0.849521	0.48925	0.530903	0.390446	0.255376	-0.107886	0.366919	-0.47815	-0.42913
ENSMUSG00000021457	Syk	-0.415745	-0.302528	-0.629	-0.778791	0.236677	1.51108	0.978807	0.904341	0.0961196	-0.144384	-0.301172	-0.108142	-0.445693	0.137533	-0.160856	-0.578242
ENSMUSG00000028031	Dkk2	-0.42412	-0.640598	-0.556075	-0.681039	0.88563	0.679277	0.636213	1.25248	0.0429639	-0.0184646	0.153887	-0.0746854	-0.533338	-0.102267	-0.423087	-0.196773
ENSMUSG00000032271	Nnmt	-0.482383	-0.314605	-0.371051	-0.433274	0.321649	1.26223	1.0995	1.46555	0.54744	0.0731417	0.722159	-0.0207952	-1.51707	-1.01492	-0.706586	-0.630974
ENSMUSG00000021190	Lgmn	-0.340125	-0.164137	-0.165199	-0.208851	0.5451	2.01992	1.17369	1.13312	-0.291762	-0.62681	-0.746948	-0.445724	-0.636277	-0.267299	-0.536587	-0.442106
ENSMUSG00000052384	Nrros	-0.524855	-0.636677	-0.697556	-0.575585	-0.101428	1.65974	0.936041	0.820736	0.423839	0.121821	-0.0237286	0.0970012	-0.293826	-0.301931	-0.275201	-0.628388
ENSMUSG00000092540	Gm8738	-1.54434	-1.2378	-0.883182	-1.15588	0.747395	-0.225869	-0.195961	0.600234	0.629219	0.594999	1.51456	0.0595177	-0.0135476	1.06368	-0.166401	0.213376
ENSMUSG00000046093	Hpcal4	-0.654596	-0.597353	-0.54112	-0.517701	2.14203	-0.567126	0.342354	1.5167	-0.20961	0.315268	-0.441344	0.070736	-0.0694733	-0.607018	-0.291925	0.110184
ENSMUSG00000026749	Nek6	-0.35851	-0.4666	-0.434227	-0.549584	0.339766	1.54573	1.02086	1.02597	-0.229104	-0.385089	-0.249339	-0.430229	0.0409604	-0.396554	-0.30839	-0.165654
ENSMUSG00000034795	Ccdc122	-0.827416	-0.803302	-0.537788	-0.771953	1.12039	0.444038	0.310991	0.923733	-0.326276	-0.624688	0.0955315	-0.655305	0.570858	0.358425	0.697319	0.0254471
ENSMUSG00000022270	Retreg1	-0.713278	-0.538248	-0.836627	-0.732301	1.31984	0.057349	0.132894	1.40674	-0.48963	-0.0776189	-0.58575	-0.510827	-0.0278959	2.16596	-0.0782953	-0.492311
ENSMUSG00000006344	Ggt5	-0.471523	-0.524848	-0.44096	-0.457378	0.244061	1.49665	1.26193	0.83887	-0.127962	-0.137844	0.406635	-0.342657	-0.53832	-0.258267	-0.507064	-0.441321
ENSMUSG00000021822	Plau	-0.29132	-0.500473	-0.763498	-0.840498	0.0782057	1.47658	0.913031	0.871825	0.289927	0.1151	-0.120364	-0.170287	0.00749304	-0.564094	-0.225423	-0.2762
ENSMUSG00000031780	Ccl17	-0.494881	-0.775238	-0.270746	-0.671646	0.317146	1.23575	1.19786	0.755818	-0.171722	-0.775238	-0.392953	-0.50437	-0.256415	0.917303	-0.582037	0.471363
ENSMUSG00000028599	Tnfrsf1b	-0.192374	-0.42204	-0.258646	-0.351093	0.497251	1.77294	1.14579	1.07145	0.471428	-1.04492	-0.794887	-0.253653	-0.467905	-0.408887	-0.313099	-0.451359
ENSMUSG00000034686	Prr7	-0.351818	-0.762224	-0.958771	0.141061	0.714527	1.50674	0.635653	0.91679	0.0974114	0.122204	-0.258563	-0.0102008	-0.820546	-0.569584	-0.0908838	-0.311793
ENSMUSG00000000317	Bcl6b	-0.57904	-0.731073	-0.782055	-0.877082	0.586315	0.618437	0.669035	0.834277	-0.15244	0.465034	0.885699	-0.327121	-0.103887	0.0491786	-0.551034	-0.00424414
ENSMUSG00000005338	Cadm3	-0.503671	-0.509316	-0.507978	-0.811912	1.3267	0.359427	0.387056	1.26984	0.109235	-0.0575755	-0.158796	0.231246	-0.241431	-0.498943	-0.109116	-0.284772
ENSMUSG00000034825	Nrip3	-0.470488	-0.466928	-0.481286	-0.482984	2.00363	-0.496679	0.385755	1.87652	-0.458779	0.249174	-0.496679	0.292137	-0.496679	-0.473938	-0.369979	-0.112787
ENSMUSG00000110759	Gm6607	-0.94743	-0.480376	-0.611254	-0.284487	0.885634	0.951513	1.20283	0.304828	0.25567	-0.615422	0.182608	-0.0921309	-0.94743	0.511505	-0.0227713	-0.293286
ENSMUSG00000026473	Glul	-1.76558	-0.866978	-0.219469	-1.39842	0.34817	0.471117	0.144703	0.452546	0.455511	-0.159516	1.13496	-1.33676	1.64568	0.564014	0.918449	-0.388416
ENSMUSG00000065987	Cd209b	-0.772818	-0.496148	-0.534032	-0.877403	0.390423	0.816969	1.10822	0.670301	-0.0415153	0.384956	0.060494	-0.293636	-0.0254362	-0.185406	0.097092	-0.302063
ENSMUSG00000078771	Evi2a	-0.329022	-0.595735	-0.278517	-0.361161	0.298944	1.90848	0.971265	0.922418	0.0972327	-0.266863	-0.600839	-0.260648	-0.601832	-0.134541	-0.161304	-0.607875
ENSMUSG00000054106	Try4	-0.391691	-0.391691	-0.391691	-0.391691	0.699311	-0.391691	0.268117	3.52176	-0.128675	-0.391691	-0.391691	-0.212139	-0.391691	-0.391691	-0.391691	-0.23147
ENSMUSG00000020108	Ddit4	-1.04459	0.876565	0.17419	-1.11637	0.908245	1.25835	0.825299	1.56086	-0.734499	-0.594787	0.251323	-0.376604	-0.673287	0.166191	-0.353301	-1.12758
ENSMUSG00000014776	Nol3	-1.1015	-1.03264	-0.788368	-1.24544	0.429703	0.244192	0.259666	0.554527	0.194716	0.221023	0.766962	-0.45433	1.18104	0.614283	0.243775	-0.087604
ENSMUSG00000064342	mt-Ti	-1.78816	-1.34018	-0.792361	-0.918813	0.779781	1.14657	1.71635	-2.83446	0.528183	1.91139	-0.700167	0.285332	-0.102865	1.14566	0.710849	0.252905
ENSMUSG00000067261	Foxd3	-0.807099	-0.480079	-0.675447	-0.775774	2.42872	-0.546186	0.0296157	0.996125	-0.0193859	0.253749	0.215864	0.388022	0.171536	-0.177568	-0.736973	-0.265119
ENSMUSG00000001281	Itgb7	-0.507207	-0.547651	-0.54946	-0.753323	0.578826	1.39091	0.376802	0.939986	0.349217	0.212266	-0.396842	-0.0170171	-0.330543	-0.0881855	0.146524	-0.804302
ENSMUSG00000105906	Iglc1	-0.344717	0.0770322	-1.25132	-0.202929	0.807324	1.51872	-0.170719	1.76301	-0.611632	1.56852	-0.955973	-0.34478	-0.930445	-0.203332	-0.287294	-0.431468
ENSMUSG00000051111	Sv2c	-0.46809	-0.465136	-0.458137	-0.461611	2.09514	-0.437489	0.220539	1.90701	-0.427616	-0.225255	-0.48979	0.160144	-0.440996	-0.433999	-0.14115	0.0664372
ENSMUSG00000034947	Tmem106a	-0.658436	-0.611008	-0.82579	-0.657639	0.313556	1.03251	0.97696	0.559162	0.382157	-0.336624	0.370193	-0.324013	0.307714	-0.289596	0.00142014	-0.240563
ENSMUSG00000027555	Car13	-1.05858	-0.795928	-0.637433	-1.24699	-0.440358	0.818609	0.710917	0.7915	0.631386	-0.351673	0.760363	-0.390691	1.07693	-0.385507	0.461378	0.0560809
ENSMUSG00000032263	Bckdhb	-1.23573	-1.15274	-0.925422	-0.951888	0.664893	-0.0445463	0.224228	0.509097	0.392277	0.679234	1.06813	-0.384823	0.893071	0.377284	-0.0167733	-0.0962875
ENSMUSG00000041737	Tmem45b	-2.00553	-1.29683	-0.712509	-1.49571	0.247608	-0.195569	-0.486086	0.542767	1.21255	0.0508786	1.76127	-1.50301	1.98838	0.470752	1.10251	0.318534
ENSMUSG00000025950	Idh1	-1.24745	-0.822573	-0.493502	-0.723404	0.331755	0.746131	0.472388	0.774089	0.264696	-0.373792	0.36734	-0.685724	1.15928	-0.0828217	0.503125	-0.18953
ENSMUSG00000073412	Lst1	-0.918427	-0.634247	-0.755933	-0.441575	-0.4454	1.8655	0.680997	0.753027	0.662247	0.349651	0.0470924	0.269352	-0.393356	-0.321885	-0.513603	-0.203446
ENSMUSG00000005087	Cd44	-0.0196097	-0.14845	-0.311442	-0.446348	0.332544	1.72576	1.16497	1.44923	-0.314722	-0.306489	-0.970585	0.00927967	-0.988194	-0.32252	-0.689177	-0.164246
ENSMUSG00000035673	Sbno2	-0.591336	-0.953715	-0.786495	-0.342928	0.234818	1.03906	1.16652	0.482257	0.261718	0.143804	0.289191	-0.234691	0.0242156	-0.465069	-0.289088	0.0217419
ENSMUSG00000029664	Tfpi2	-0.421225	-0.456396	-0.420538	-0.441275	0.40662	1.47808	1.34379	0.626469	-0.3397	-0.250364	-0.0870054	-0.305509	-0.446495	-0.0240757	-0.559831	-0.102551
ENSMUSG00000007480	Mc5r	-0.418986	-0.49062	-0.538378	-0.412323	0.525948	1.07483	0.859185	1.26495	-0.188489	-0.590842	-0.247813	-0.526402	0.305605	-0.0119429	-0.418645	-0.186082
ENSMUSG00000040428	Plekha4	-0.700866	-0.811122	-0.717941	-0.738214	1.32189	0.371518	0.331261	0.592187	0.312101	0.857049	0.706764	0.250835	-0.455468	-0.387102	-0.548992	-0.383899
ENSMUSG00000025584	Pde8a	-0.919595	-0.77325	-0.622276	-0.944084	0.284435	0.616313	0.574482	0.846694	0.421101	-0.130281	0.466474	-0.740844	0.822387	0.121473	0.17058	-0.19361
ENSMUSG00000039114	Nrn1	-0.36756	-0.509111	-0.225575	-0.326463	2.89767	-0.255641	0.707236	0.795409	-0.244076	-0.469387	-0.552251	-0.248641	-0.313872	-0.568638	-0.0539517	-0.265151
ENSMUSG00000002020	Ltbp2	-0.481796	-0.524851	-0.542937	-0.545235	0.351141	1.3124	0.804911	1.00633	0.0303992	-0.39423	-0.204558	0.104078	0.103437	-0.378175	-0.251154	-0.389757
ENSMUSG00000037217	Syn1	-0.448887	-0.244568	-0.248459	-0.360927	2.19057	-0.0608362	0.437516	1.6992	-0.319649	-0.508546	-1.08392	0.26424	-0.711372	-0.539479	-0.192586	0.127703
ENSMUSG00000106709	Gm30270	-1.17414	-0.78772	-0.775585	-0.747716	0.239583	0.30427	0.531455	1.00051	0.512831	-1.27193	1.83059	-0.586863	0.419053	0.507519	0.489176	-0.491035
ENSMUSG00000110613	Lncbate1	-1.5763	-1.09305	-0.98875	-1.07698	-0.540162	0.424146	0.188991	0.75227	0.818336	-0.0164493	0.996068	-0.804801	1.29201	0.242777	1.07164	0.310256
ENSMUSG00000044017	Adgrd1	-0.136254	-0.10467	-0.31527	-0.462909	0.402757	1.75346	1.09834	1.28492	0.543894	-0.788768	-0.847989	-0.196513	-0.757499	-0.403116	-0.668865	-0.401514
ENSMUSG00000015340	Cybb	-0.470483	-0.30391	-0.369074	-0.628241	0.166115	1.80099	0.83411	0.980906	-0.0188273	-0.130821	-0.178456	-0.379189	-0.16261	-0.297882	-0.257722	-0.584903
ENSMUSG00000004791	Pgf	-0.747116	-0.638635	-0.522348	-0.799084	1.27914	0.397889	0.707781	0.460862	-0.0192253	0.139985	0.700513	0.198459	-0.31255	0.270829	-0.602373	-0.51413
ENSMUSG00000036067	Slc2a6	-0.485438	-0.498371	-0.523968	-0.577974	1.10752	0.730301	0.334943	1.28914	0.14327	-0.447797	-0.1155	0.238409	-0.590591	-0.314913	-0.144431	-0.144597
ENSMUSG00000035376	Hacd2	-1.10038	-0.843756	-0.612517	-0.820243	0.0884295	0.680078	0.718748	0.683216	0.290651	-0.465743	0.510977	-0.717886	1.11973	-0.214205	0.729282	-0.0463877
ENSMUSG00000080142	Gm12838	-0.423858	-0.423858	-0.423858	-0.423858	0.834829	0.922431	0.935254	1.1576	-0.204401	-0.423858	-0.423858	-0.423858	-0.423858	0.0535774	0.115438	-0.423858
ENSMUSG00000116590	AC154200.1	-1.09239	-1.35521	-1.17094	-0.986419	0.696583	0.066676	0.264536	-0.08827	0.0683358	1.61155	1.41432	-0.0180562	-0.0389116	0.802516	-0.157836	-0.0164901
ENSMUSG00000090386	Mir99ahg	-0.928867	-1.23323	-1.16244	-0.691542	0.452272	0.269695	0.226102	0.572041	0.140294	1.49531	1.05747	-0.35178	0.117844	0.447573	-0.481174	0.0704227
ENSMUSG00000074577	Ripor3	-0.263834	-0.570822	-0.640955	-0.46388	0.845372	0.742765	1.00354	1.00239	0.00353879	-0.156154	0.104159	-0.147507	-0.436738	-0.33161	-0.470632	-0.219628
ENSMUSG00000029314	Gpat3	-0.791407	-0.727068	-0.729794	-0.840348	1.0109	0.133992	0.0445649	1.24645	0.713412	0.0888632	0.850908	-0.990475	0.101573	0.24212	-0.282285	-0.071409
ENSMUSG00000079014	Serpina3i	-0.395042	-0.395042	-0.395042	-0.346232	0.575446	1.3667	1.30874	0.738472	-0.294701	-0.395042	-0.1196	-0.395042	-0.225079	-0.238456	-0.395042	-0.395042
ENSMUSG00000017737	Mmp9	-0.523425	-0.400989	-0.615845	-0.435445	0.221526	2.13008	0.883647	0.303612	0.323971	0.377002	0.0211985	0.0862731	-0.453421	-0.568067	-0.982808	-0.367314
ENSMUSG00000020846	Rflnb	-0.710219	-0.872263	-0.872108	-0.685725	0.0799515	0.959503	0.66094	0.667538	0.110036	-0.0469899	0.447039	-0.275979	0.600297	-0.408971	0.139935	0.207016
ENSMUSG00000030168	Adipor2	-1.40019	-0.700597	-0.789439	-1.15298	0.0945951	0.363239	0.344518	0.65852	0.595006	-0.593416	0.981157	-0.876177	1.45951	0.199001	0.89078	-0.0735351
ENSMUSG00000021262	Evl	-0.464045	-0.430696	-0.402658	-0.602792	0.915046	1.26127	0.596319	0.829828	-0.145084	-0.456138	0.173593	-0.0356205	-0.136772	-0.103461	-0.486961	-0.511826
ENSMUSG00000074771	Ankef1	-1.29978	-0.909834	-0.848722	-0.911415	0.396848	0.154476	0.348497	0.632296	0.7556	0.24171	1.07748	-0.808745	1.02367	-0.00437159	0.335559	-0.18327
ENSMUSG00000021904	Sema3g	-0.428558	-0.63472	-0.360012	-0.82595	1.04282	0.848272	0.421741	0.939468	0.0330306	-0.420152	0.667506	-0.364631	0.221724	-0.672868	-0.0620827	-0.405589
ENSMUSG00000004371	Il11	-0.296814	-0.538107	-0.397447	-0.284754	0.417741	1.03978	1.66496	0.861415	-0.3795	0.289903	-0.517625	-0.228535	-0.370146	-0.336352	-0.428175	-0.496343
ENSMUSG00000029371	Cxcl5	-0.230152	-0.360563	-0.172149	-0.193823	-0.625897	2.68287	1.64044	0.8455	-0.328072	-0.625897	-0.625897	-0.264227	-0.184184	-0.398061	-0.569958	-0.589921
ENSMUSG00000028862	Map3k6	-1.38986	-0.735714	-0.0489955	-0.670572	1.4028	0.0847102	0.619985	0.546337	-0.0837796	0.307395	0.498367	-0.651821	-0.039795	0.627724	-0.00123891	-0.465536
ENSMUSG00000001493	Meox1	-0.31811	-0.5786	-0.71899	-0.637762	0.742027	1.50414	0.278776	0.699307	-0.232106	-0.839931	0.740478	-0.0288875	-0.279929	0.380909	-0.48124	-0.230079
ENSMUSG00000116898	AC113006.1	-0.138433	-0.749725	-1.32321	-0.556804	0.883974	0.798322	-0.0813955	1.10679	-0.195655	0.679106	1.06083	-0.691561	-0.158084	-0.434715	0.370078	-0.569522
ENSMUSG00000031871	Cdh5	-0.766751	-0.453239	-0.327523	-0.966508	0.276829	1.08133	0.645112	0.957047	0.21952	-0.341832	0.567864	-0.565107	0.461823	-0.429435	0.132915	-0.492047
ENSMUSG00000024013	Fgd2	-0.780683	-0.73981	-0.516574	-0.793927	-0.0435042	1.43557	0.681649	0.566877	0.577812	0.329663	-0.0889562	0.0717369	-0.00980632	-0.0825166	-0.0504506	-0.557084
ENSMUSG00000022831	Hcls1	-0.548367	-0.426541	-0.641079	-0.396386	0.561455	1.2029	0.780332	0.908939	0.301477	0.0192825	0.0477383	-0.3152	-0.234654	-0.183864	-0.255378	-0.820657
ENSMUSG00000054446	Cpa1	-0.408402	-0.37435	-0.408402	-0.408402	0.44992	-0.408402	0.661699	3.16209	-0.165864	-0.408402	-0.408402	-0.323437	-0.363268	-0.408402	-0.348924	0.160953
ENSMUSG00000028654	Mycl	-0.713461	-0.735487	-0.486293	-0.698261	0.980862	0.643074	0.130225	1.07579	0.656843	-0.216693	1.28722	-0.765048	-0.210938	0.230986	-0.479484	-0.699339
ENSMUSG00000026424	Gpr37l1	-0.399837	-0.588593	-0.784154	-1.00064	2.44048	-0.657365	-0.107017	0.997747	-0.264509	0.548929	0.136254	0.691518	-0.0159606	-0.219839	-0.325426	-0.45159
ENSMUSG00000022564	Grina	-0.965315	-1.04894	-0.623684	-0.775427	0.72731	0.32873	0.320743	0.655432	0.413155	0.623198	0.874684	-0.490665	0.264299	0.0841123	-0.124416	-0.263212
ENSMUSG00000045730	Adrb2	-0.971644	-0.786487	-0.833868	-1.00078	0.313193	0.0406796	-0.051389	1.54648	1.38144	0.518889	0.972664	-0.764288	0.219207	0.590375	-0.238606	-0.935856
ENSMUSG00000003644	Rps6ka1	-0.786314	-0.605795	-0.64854	-0.794428	0.0442122	1.15872	0.732508	0.669874	0.427387	0.293634	-0.415098	-0.145046	0.346566	-0.0392927	0.147811	-0.386197
ENSMUSG00000039886	Tmem120a	-1.28282	-1.01149	-0.807662	-0.961351	0.31866	0.329431	0.0210014	0.706992	0.644408	0.419429	1.26982	-0.423617	0.445168	0.137911	0.20831	-0.0141977
ENSMUSG00000024538	Ppic	-0.266785	-0.200591	-0.43733	-0.384755	0.413224	1.8165	0.993721	0.926396	-0.156554	-0.415746	-0.309946	-0.0899379	-0.676121	-0.506291	-0.389601	-0.316186
ENSMUSG00000006731	B4galnt1	-0.28615	-0.37958	-0.440128	-0.409061	0.435887	1.50417	0.932438	1.0469	0.00860377	-0.0472946	-0.822913	-0.120635	-0.315868	-0.569902	-0.00458022	-0.531888
ENSMUSG00000029778	Adcyap1r1	-0.27115	-0.381066	-0.608843	-0.510715	1.50806	0.318101	0.409366	1.42623	-0.0402466	-0.241787	-0.213936	0.0850778	-0.230424	-0.47886	-0.478102	-0.291707
ENSMUSG00000029669	Tspan12	-1.5448	-1.06109	-0.572833	-1.34766	-0.241461	0.12865	0.425315	0.591573	0.817204	0.252118	1.10318	-1.20085	1.59618	-0.10604	0.98538	0.175133
ENSMUSG00000064109	Hcst	-0.508038	-0.615622	-0.706894	-0.0138426	0.446753	0.912252	0.898824	1.32709	0.359975	-0.129186	-1.17853	-0.254208	0.222274	0.674148	-0.10851	-1.32649
ENSMUSG00000024173	Tpsab1	-0.659431	-0.548613	-0.573117	-0.607645	1.21074	0.492901	0.716273	0.617176	0.73671	0.229013	-0.506648	-0.194529	-0.260315	0.276578	-0.301715	-0.627379
ENSMUSG00000032259	Drd2	-0.492169	-0.44558	-0.492169	-0.492169	2.02442	-0.338394	0.556154	1.25832	-0.348356	-0.151223	-0.492169	0.414934	-0.461007	-0.492169	-0.226217	0.177788
ENSMUSG00000030844	Rgs10	-0.094463	-0.296637	-0.703481	-0.555563	0.511195	1.51394	0.900203	0.842679	0.112806	0.00892855	-0.252028	-0.111488	-0.54082	0.0176085	-0.426316	-0.926569
ENSMUSG00000040345	Arhgap9	-0.56437	-0.404034	-0.45854	-0.284248	0.47642	1.59309	0.751501	0.873528	0.138822	0.00920641	-0.607899	-0.259845	0.0116373	-0.276357	-0.404239	-0.594677
ENSMUSG00000023951	Vegfa	-1.13929	-1.05969	-0.890271	-1.08499	-0.0721314	0.099237	0.552763	0.650376	0.510378	0.129537	1.04657	-0.483883	1.10256	0.0922597	0.463666	0.0829114
ENSMUSG00000024677	Ms4a6b	-0.745533	-0.241484	-0.164919	-0.526893	0.647544	1.20057	0.963649	0.908929	-0.251904	0.155637	-0.591194	-0.265048	-0.310619	-0.0871342	-0.260061	-0.431537
ENSMUSG00000068794	Col28a1	-0.405839	-0.555212	-0.549813	-0.642025	1.79212	-0.0767507	0.492389	1.03883	-0.427996	0.348725	0.168285	-0.0190257	-0.222075	-0.447115	-0.290479	-0.204014
ENSMUSG00000032902	Slc16a1	-1.44578	-0.687408	-1.21926	-0.867871	-0.763573	0.743329	1.23343	-0.0355157	0.462512	-0.727858	0.207834	-0.425536	1.20248	0.790826	0.933974	0.598411
ENSMUSG00000008318	Relt	-0.463596	-0.300768	-0.223591	-0.477589	0.7054	1.45072	0.9121	0.858183	-0.233439	0.180726	-0.472037	-0.205154	-0.480265	-0.235892	-0.364322	-0.650477
ENSMUSG00000041707	Tmem273	-0.614519	-0.500365	-0.416373	-0.42832	0.160896	1.45941	0.785001	1.01496	0.25459	0.0335018	0.051038	-0.15913	0.08992	-0.645812	-0.530451	-0.55435
ENSMUSG00000028680	Plk3	-0.486235	-0.745182	-0.817654	-0.451632	0.664961	1.00071	0.502777	0.702262	-0.189896	0.601494	-0.0304116	-0.0237852	-0.498775	0.00271461	-0.260069	0.0287196
ENSMUSG00000012519	Mlkl	-0.363108	-0.371213	-0.42912	-0.915482	0.602239	0.977254	0.632222	1.08018	0.369156	-0.240845	0.102723	-0.523586	-0.0176967	-0.0147573	-0.267317	-0.620651
ENSMUSG00000046008	Pnlip	-0.481096	-0.402088	-0.481096	-0.481096	-0.360624	0.144241	0.851878	2.88807	0.0364133	-0.481096	-0.481096	0.0694757	-0.481096	-0.200587	-0.219989	0.0797856
ENSMUSG00000031673	Cdh11	0.0738313	-0.0185433	-0.398755	-0.343703	0.520037	1.99992	1.18059	0.979933	-0.196854	-0.766147	-0.795194	-0.235704	-1.0156	0.381928	-1.04325	-0.322499
ENSMUSG00000003355	Fkbp11	-0.221094	-0.376192	-0.506436	-0.289283	0.264009	2.05719	0.868069	0.782701	-0.370478	0.2381	-0.877532	-0.128681	-0.595673	-0.142491	-0.363245	-0.33896
ENSMUSG00000021260	Hhipl1	-0.537938	-0.517247	-0.291128	-0.878941	0.808294	1.19038	0.07931	1.06029	0.247775	0.327485	-0.147655	-0.08055	-0.258434	-0.18041	-0.404225	-0.417008
ENSMUSG00000014329	Bicc1	0.0412037	-0.10797	-0.648409	-0.657758	0.345001	1.68705	0.81104	1.14432	-0.0542764	0.00388676	0.0655377	-0.208283	-0.475758	-0.224288	-0.970712	-0.750585
ENSMUSG00000028139	Riiad1	-1.0311	-0.864164	-1.38237	-0.605264	0.932953	-0.0214111	-0.260374	0.817925	0.479665	0.908594	1.09754	-0.338697	0.177781	0.625712	-0.373007	-0.163785
ENSMUSG00000034459	Ifit1	-0.784005	-0.845145	-0.608131	-0.340478	0.700313	0.385977	0.824933	0.850098	0.445072	0.0488141	0.102827	0.824479	-0.154698	-0.408032	-0.634149	-0.407874
ENSMUSG00000035835	Plppr3	-0.346304	-0.495282	-0.370792	-0.433436	0.788301	0.864157	0.55083	1.48827	0.29557	-0.0994271	0.0144707	-0.300432	-0.709223	-0.437939	-0.384457	-0.424307
ENSMUSG00000064369	mt-Te	-1.73556	-1.27463	-1.03317	-1.06187	0.678245	-0.0504086	-0.00229151	-0.407568	0.346624	1.50021	1.27704	-0.230634	0.392395	0.780549	0.38808	0.432992
ENSMUSG00000017400	Stac2	-0.399019	-0.325968	-0.474631	-0.470539	-0.246342	1.454	1.51486	0.925755	-0.0434155	-0.125532	-0.131752	-0.302001	-0.24868	-0.396925	-0.204582	-0.525229
ENSMUSG00000026890	Lhx6	-0.640266	-0.643966	-0.616	-0.500968	0.507217	1.17371	0.502107	0.730748	-0.10848	-0.23462	0.453233	-0.0746279	0.0279344	0.062954	-0.230652	-0.408323
ENSMUSG00000054675	Tmem119	-0.149425	-0.188066	-0.465558	-0.811138	-0.141723	1.82533	1.16257	0.851237	0.567419	-0.45013	-0.35283	0.582869	-0.81459	-0.0316933	-0.564748	-1.01952
ENSMUSG00000076431	Sox4	-0.41818	-0.556221	-0.437215	-0.582011	0.869648	1.15517	0.562115	0.724162	0.256228	0.221953	-0.16262	-0.448522	-0.260105	-0.354003	-0.422034	-0.148368
ENSMUSG00000002847	Pla1a	-0.639236	-0.414483	-0.611151	-0.717461	0.324427	1.31879	0.095061	1.17636	0.174634	-0.0302279	0.33825	-0.814092	-0.0017757	0.618747	-0.224115	-0.593735
ENSMUSG00000015134	Aldh1a3	-0.525599	-0.417305	-0.11771	-0.794519	0.87277	0.873125	0.729674	0.964543	-0.172679	0.269745	-0.203755	-0.351814	-0.533399	0.14349	-0.579592	-0.156978
ENSMUSG00000025867	Cplx2	-0.340933	-0.435145	-0.482145	-0.799564	1.89854	-0.600343	0.162569	1.77362	0.0886797	0.277038	-0.668663	0.326859	-0.566977	-0.417843	-0.503297	0.287603
ENSMUSG00000019874	Fabp7	-0.541816	-0.222228	-0.727364	-0.64944	0.660577	-0.304494	0.899215	1.88749	-0.715849	-0.0285973	-0.454822	1.19832	-0.776197	-0.508387	-0.00465686	0.288253
ENSMUSG00000037580	Gch1	-0.491937	-0.483355	-0.3723	-0.479538	1.03853	0.211956	0.855376	1.34097	-0.120067	-0.0469149	-0.411127	0.181066	-0.316476	-0.170072	-0.581476	-0.154625
ENSMUSG00000029195	Klb	-0.996518	-0.647721	-0.868554	-0.800552	0.391982	0.342752	0.387051	0.838388	0.318452	0.0147251	0.306431	-0.347512	0.926305	-0.264743	0.383149	0.0163633
ENSMUSG00000059326	Csf2ra	-0.640274	-0.809763	-0.8909	-0.603997	-0.0306876	1.18542	0.998108	0.175477	0.549378	0.50587	0.0601546	0.338231	-0.448892	-0.0303483	-0.303446	-0.0543289
ENSMUSG00000020704	Asic2	-0.496991	-0.450148	-0.46107	-0.457995	1.99952	-0.286037	0.0716682	1.62189	-0.252631	-0.1041	-0.372113	0.118653	-0.472522	-0.421965	-0.174438	0.138281
ENSMUSG00000037613	Tnfrsf23	-0.526383	-0.332012	-0.278659	-0.506672	0.0515664	1.70843	1.06495	0.799487	-0.214936	-0.710205	-0.497366	-0.17787	-0.00718968	-0.114005	-0.13642	-0.12271
ENSMUSG00000069662	Marcks	-0.070978	-0.362519	-0.630339	-0.5319	0.264495	1.52596	0.90567	0.973774	-0.0207464	-0.135776	0.192371	-0.133206	-0.0603081	-0.48296	-0.741632	-0.6919
ENSMUSG00000060962	Dmkn	-0.71825	-0.612209	0.0695212	-0.267668	0.536656	0.637973	1.46819	1.09377	-0.218355	-0.206355	-0.571962	-0.196325	-0.421542	-0.138722	-0.57969	0.124968
ENSMUSG00000022246	Rai14	-0.500415	-0.430045	-0.164294	-0.555104	0.38015	1.32665	0.98061	0.925039	-0.202626	-0.339555	0.066474	-0.309788	-0.324127	-0.162542	-0.25443	-0.436003
ENSMUSG00000116498	Gm38563	-0.532925	-0.592132	-0.434616	-0.674093	0.322181	0.773687	0.855472	1.07223	-0.297005	0.198491	0.532971	-0.674093	0.156004	-0.437383	-0.0747071	-0.19408
ENSMUSG00000046027	Stard5	-0.886353	-0.88831	-0.498345	-0.747695	0.659132	0.572777	0.549551	0.453231	0.327124	0.284596	0.19676	-0.443526	0.380716	0.0676662	0.260228	-0.287552
ENSMUSG00000053475	Tnfaip6	-0.0441845	0.0978408	-0.0871865	-0.541471	0.0639531	1.44549	1.39169	1.77527	-0.321336	-1.10944	-0.394487	-0.325931	-0.887931	-0.39804	-0.499817	-0.16442
ENSMUSG00000058396	Gpr182	-0.68864	-0.756698	-0.201569	-0.646386	0.698606	0.750699	0.488632	1.01844	0.190825	-0.6406	0.512541	-0.640165	0.115674	0.354271	-0.423419	-0.132207
ENSMUSG00000047867	Gimap6	-0.88765	-0.558472	-0.65557	-0.737397	0.58606	0.639175	0.286267	0.897518	0.142599	0.167379	0.79465	-0.533198	0.317458	0.0188665	-0.16806	-0.309625
ENSMUSG00000032690	Oas2	-0.685356	-0.740654	-0.539372	-0.667042	0.307047	0.699038	1.32736	0.278203	0.416588	0.172398	0.0294786	0.320201	-0.261529	-0.290172	-0.236794	-0.12939
ENSMUSG00000022438	Parvb	-0.446757	-0.53952	-0.457178	-0.713192	0.577032	0.816017	0.969979	0.722914	0.346295	-0.14448	-0.126681	-0.457113	-0.236633	0.226562	-0.27659	-0.260657
ENSMUSG00000031442	Mcf2l	-0.828233	-0.782492	-0.524297	-0.693872	0.663379	0.563623	0.551626	0.627818	0.231365	-0.424981	0.708385	-0.589286	0.544503	0.0617859	0.305028	-0.414352
ENSMUSG00000035352	Ccl12	-0.374916	-0.242622	-0.0367686	-0.67068	0.273504	1.69177	1.69988	0.241562	0.420211	-0.92992	-0.144074	-0.195408	0.0341854	-1.0606	-0.102754	-0.603363
ENSMUSG00000064262	Gimap8	-0.840082	-0.627825	-0.618991	-0.344819	0.744357	0.71935	0.504575	0.826949	-0.0374575	-0.178215	0.352329	-0.427502	0.477817	-0.0803188	-0.0775688	-0.392597
ENSMUSG00000083093	Gm15385	-0.782676	-0.534154	-0.782676	-0.702197	1.47464	0.324534	-0.369511	0.99444	0.246388	-0.316185	0.616036	-0.0719459	-0.0454017	0.184989	-0.494783	0.258507
ENSMUSG00000052837	Junb	-0.787341	-0.612953	-1.45141	-0.0581898	0.498124	0.727678	0.565945	0.523609	0.8285	1.58149	0.0157028	0.290726	-0.0279783	-0.989459	-1.72967	0.625226
ENSMUSG00000008489	Elavl2	-0.425031	-0.410596	-0.410171	-0.425031	1.94714	-0.352319	0.404339	1.55494	-0.35274	-0.298205	-0.425031	0.188464	-0.425031	-0.381446	-0.13637	-0.0529044
ENSMUSG00000044628	Rnf208	-0.645651	-0.711883	-0.584421	-0.482586	1.5688	-0.434912	0.509567	1.15562	-0.330364	-0.0148897	0.46122	0.452726	0.0502555	-0.395413	-0.424832	-0.173236
ENSMUSG00000037902	Sirpa	-0.303971	-0.277893	-0.343404	-0.538386	0.0844385	2.01489	0.903419	0.756572	0.00924625	-0.306392	-0.326422	-0.304672	-0.318265	-0.183239	-0.244952	-0.620969
ENSMUSG00000022546	Gpt	-1.25884	-1.4287	-1.08848	-1.31234	0.569531	-0.592748	-0.340945	0.496341	1.22992	0.619104	1.62921	-0.257864	1.03045	0.386618	0.324736	-0.00600162
ENSMUSG00000001123	Lgals9	-0.45089	-0.381313	-0.497944	-0.796809	0.677249	0.929019	0.616478	0.860962	0.223316	-0.273774	-0.0132112	-0.258521	0.153922	-0.120568	-0.279176	-0.388739
ENSMUSG00000031165	Was	-0.662107	-0.393066	-0.483295	-0.276487	0.286232	1.28945	1.03881	0.777612	0.423407	-0.0634433	-0.19678	-0.144717	-0.322092	-0.31048	-0.200215	-0.76283
ENSMUSG00000029373	Pf4	0.129516	-0.134752	-0.608874	-0.857951	0.201462	1.84802	0.688875	0.987603	0.468874	0.15715	-0.432337	-0.012023	-0.414304	-0.158008	-0.783437	-1.07981
ENSMUSG00000033066	Gas7	-0.0981411	-0.327778	-0.510283	-0.328868	1.02313	1.27284	0.66035	0.976428	-0.0801863	-0.0983803	-0.439778	0.114268	-0.556957	-0.566634	-0.448725	-0.59128
ENSMUSG00000040867	Begain	-0.571718	-0.676029	-0.681841	-0.383282	1.33281	0.238315	0.36264	0.95071	0.109218	0.304098	-0.101832	-0.180689	-0.243121	-0.285083	-0.33332	0.159124
ENSMUSG00000033220	Rac2	-0.359942	-0.322177	-0.587479	-0.129626	-0.0284231	1.74766	0.94024	1.13809	0.579794	-0.427869	-0.398722	-0.189918	-0.457195	-0.285714	-0.25668	-0.96204
ENSMUSG00000070524	Fcrlb	-0.38264	-0.38264	-0.38264	-0.340273	0.0530246	2.00669	0.61671	1.03121	-0.38264	-0.38264	-0.38264	-0.38264	0.261734	-0.38264	-0.38264	-0.185343
ENSMUSG00000030865	Chp2	-0.330086	-0.361209	-0.584791	-0.962516	0.816191	0.955225	0.104622	1.08025	0.13853	0.84336	0.661248	0.0736209	-0.438784	-0.896422	-0.480358	-0.61888
ENSMUSG00000024042	Sik1	-0.766515	-0.601678	-0.330411	-0.954672	0.403725	0.53916	0.488766	1.10314	-0.0843815	0.402426	-0.562355	-0.460828	0.289674	0.18014	0.185695	0.168112
ENSMUSG00000030798	Cd37	-0.314362	-0.500055	-0.832479	-0.453875	0.260949	1.45188	0.580661	0.791123	0.338678	0.456175	-0.862698	0.099696	-0.230994	-0.115211	0.183307	-0.852793
ENSMUSG00000027296	Itpka	-1.03382	-0.968806	-0.810424	-0.994233	0.840022	-0.16807	-0.150797	0.851092	1.01483	0.453756	1.22789	-0.694076	0.972377	-0.181362	-0.0266557	-0.331722
ENSMUSG00000026981	Il1rn	-0.33388	-0.347307	-0.346054	-0.390239	-0.186251	2.08178	1.26871	0.597341	-0.282985	-0.390239	-0.254555	-0.36283	-0.114042	-0.341236	-0.24429	-0.353915
ENSMUSG00000037868	Egr2	-0.224065	-0.342083	-0.506811	-0.46416	0.504188	1.12777	1.23967	0.761941	-0.287226	0.179137	-0.284765	0.030973	-0.537746	-0.369898	-0.622835	-0.20409
ENSMUSG00000029661	Col1a2	0.0955564	0.165583	-0.0936859	-0.110224	0.320162	2.53313	1.12826	1.242	-0.378874	-0.495447	-1.29783	0.488707	-1.24811	-1.23663	-0.639939	-0.472648
ENSMUSG00000057913	Gm10032	-1.18454	-0.846763	-0.848135	-0.974539	-0.152513	0.67756	0.859898	-0.0729877	0.727188	-0.453878	0.903353	-0.708529	1.04458	0.22433	0.808918	-0.0039414
ENSMUSG00000022014	Epsti1	-0.368834	-0.0966983	-0.564239	-0.465434	0.182172	1.70052	0.729337	1.05303	0.215729	0.11229	-0.39435	-0.342705	-0.336042	-0.445077	-0.285991	-0.693705
ENSMUSG00000073433	Arhgdig	-0.812004	-0.73442	-0.652535	-0.707115	1.15307	-0.210554	-0.0168666	1.32186	0.171357	0.406724	-0.144697	0.262432	0.265183	-0.601952	0.328701	-0.0291937
ENSMUSG00000021765	Fst	-0.458327	-0.443107	-0.279685	-0.674252	1.10846	0.773309	0.53604	0.879928	-0.0419934	-0.611881	-0.171623	-0.0582334	-0.0378589	-0.113279	-0.0516872	-0.355806
ENSMUSG00000030268	Bcat1	-0.309394	-0.337012	-0.409141	-0.389502	0.556182	1.56931	0.756566	0.819638	-0.0264385	-0.234575	-0.159981	-0.282024	-0.430686	-0.345512	-0.379077	-0.398348
ENSMUSG00000026126	Ptpn18	-0.614729	-0.695549	-0.700369	-0.38687	0.457574	1.04858	0.350641	0.891004	0.389967	0.191459	0.067564	-0.332451	0.063335	-0.120932	-0.300225	-0.309001
ENSMUSG00000020261	Slc36a1	-0.528066	-0.542014	-0.438323	-0.571431	1.18836	0.356143	0.463576	1.05604	-0.170775	0.375222	-0.258548	-0.02819	-0.0404239	-0.429338	-0.283335	-0.148902
ENSMUSG00000025190	Got1	-0.686729	-0.992243	-0.626795	-0.733911	0.372164	0.486408	0.589053	0.655324	0.196728	-0.599666	-0.822982	-0.875099	0.280427	2.87404	-0.100548	-0.0161739
ENSMUSG00000022150	Dab2	-0.370204	-0.384486	-0.384474	-0.417652	0.172126	1.50541	1.11515	0.78443	0.0922821	0.0130175	-0.237762	-0.273542	-0.382712	-0.274824	-0.671763	-0.284997
ENSMUSG00000036766	Dner	-0.445672	-0.409735	-0.405992	-0.519223	2.18242	-0.542119	0.132711	1.57232	-0.404022	0.122787	-0.49584	0.155057	-0.525445	-0.328129	-0.104772	0.0156513
ENSMUSG00000087057	Gm11730	-0.826173	-0.785142	-0.613365	-0.921993	0.189748	0.0859103	0.739716	0.957645	-0.449135	1.06185	1.43745	-0.912947	0.289951	0.380669	0.109512	-0.743692
ENSMUSG00000018417	Myo1b	-0.650665	-0.552003	-0.468539	-0.574452	0.597071	0.825563	0.534338	0.91328	-0.0296687	-0.130323	0.378842	-0.383618	0.304737	-0.315535	-0.0285423	-0.420486
ENSMUSG00000027435	Cd93	-0.453346	-0.141464	-0.27951	-0.803937	0.0251114	1.59255	0.678613	1.12494	-0.203554	-0.42622	0.231507	-0.287421	-0.0765535	-0.224099	-0.132673	-0.62394
ENSMUSG00000062542	Syt9	-0.362885	-0.527391	-0.412856	-0.459805	1.87211	-0.424367	-0.00237905	1.89039	-0.0481426	-0.138893	-0.371576	-0.0509845	-0.551271	-0.356823	-0.0629026	0.00777331
ENSMUSG00000040613	Apobec1	-0.256243	-0.413394	-0.37057	-0.356859	0.490974	1.71955	0.544462	0.946208	-0.0254485	-0.356514	-0.22031	-0.343589	0.00337066	-0.456754	-0.523726	-0.381158
ENSMUSG00000047205	Dusp18	-0.686286	-0.732913	-0.720623	-0.514303	0.156968	0.975465	0.360755	0.943891	0.135944	-0.205846	-0.0253038	-0.303264	0.39136	0.661891	-0.134388	-0.303345
ENSMUSG00000031298	Adgrg2	-0.53473	-0.616498	-0.511653	-0.329418	1.12392	0.0709056	0.377504	1.526	-0.113575	-0.393902	-0.0769794	-0.432397	0.299007	0.070851	-0.101653	-0.357374
ENSMUSG00000023328	Ache	-0.384536	-0.7143	-0.478774	-0.540422	2.24428	-1.46309	0.368342	1.81979	-0.769623	0.462469	-0.210979	0.15464	-0.272354	-0.292627	-0.268372	0.345567
ENSMUSG00000039960	Rhou	-0.78244	-0.0416991	-0.0500726	-0.644825	0.10057	1.35198	1.29807	0.813818	-0.0516654	-0.620117	0.120895	-0.530258	-0.195706	-0.014173	-0.113188	-0.641198
ENSMUSG00000026443	Lrrn2	-0.156533	-0.334157	-0.554764	-0.406581	1.22576	0.690694	0.744118	0.967971	-0.201287	-0.607235	-0.442115	0.274544	-0.555468	0.150615	-0.45578	-0.339782
ENSMUSG00000033022	Cdo1	-1.39039	-0.793456	-0.630301	-0.956886	0.236659	-0.0238274	0.394234	0.700606	0.872535	-0.115689	1.28847	-0.865069	0.966694	-0.0311727	0.435195	-0.0876017
ENSMUSG00000010142	Tnfrsf13b	-0.214314	-0.283414	-0.562876	-0.169551	0.596921	1.57949	0.5981	1.07346	-0.247616	-0.45703	-0.355338	-0.250204	-0.581124	-0.123383	-0.213348	-0.389769
ENSMUSG00000026360	Rgs2	-1.05174	-0.777233	-0.910596	-0.552368	-0.0671787	0.156382	0.493523	1.2025	0.813058	1.08808	1.3023	-0.31325	-0.14367	-0.0698523	-0.585264	-0.584689
ENSMUSG00000036106	Prr5	-0.418521	-0.574496	-0.578991	-0.764423	0.624748	0.979184	0.356985	0.769577	0.6111	-0.270743	0.41488	-0.05728	-0.384664	0.215845	-0.288119	-0.63508
ENSMUSG00000036412	Arsi	-0.042274	-0.312265	-0.608011	-0.150379	-0.155237	1.93683	1.35127	0.81997	-0.166889	-0.464149	-0.0479181	-0.114113	-0.381717	-0.604562	-0.379317	-0.681239
ENSMUSG00000109947	Gm45669	-0.750041	-0.735431	-0.861161	-0.74564	0.407164	0.538476	0.457189	0.568135	0.768292	-0.0623656	0.74223	0.52784	-0.0729195	0.553782	-0.861161	-0.47439
ENSMUSG00000032014	Oaf	-0.426662	-0.492557	-0.58586	-0.660291	0.388793	1.15917	0.443972	0.904315	0.326526	-0.179906	0.194923	-0.0963055	0.0122645	-0.0890514	-0.362956	-0.536372
ENSMUSG00000030711	Sult1a1	-1.43915	-0.598989	-0.0282014	-0.815204	1.03074	0.0414702	0.103131	0.996917	0.306324	0.359139	0.668636	-0.761145	0.280478	0.545391	0.0621195	-0.751656
ENSMUSG00000025889	Snca	0.673836	-0.213509	-0.768118	-0.538036	2.2579	-0.35535	0.63072	1.67275	-0.680845	0.0140482	-0.558329	0.317919	-0.962982	-0.886156	-0.582672	-0.0211744
ENSMUSG00000090124	Ugt1a7c	-0.372269	-0.350472	-0.320605	-0.433774	0.596377	1.13834	0.923641	0.908232	-0.278148	-0.0986061	-0.189107	-0.397922	-0.359643	-0.328708	-0.267436	-0.169898
ENSMUSG00000075602	Ly6a	-0.290002	-0.425788	-0.327475	-0.700349	0.055263	1.45943	0.884461	0.894149	0.388555	-0.276657	0.0859217	-0.0967862	-0.388789	-0.36431	-0.478629	-0.418991
ENSMUSG00000030826	Bcat2	-0.781043	-0.985626	-0.873726	-0.577253	0.676781	0.14457	0.0377843	0.958368	0.867806	0.463552	1.14328	-0.348376	-0.0948887	0.040432	-0.440012	-0.231653
ENSMUSG00000021384	Susd3	-0.519425	-0.307178	-0.430477	-0.494418	0.20802	1.32635	1.10562	0.63342	0.320669	-0.333525	-0.593478	-0.0502684	-0.350386	-0.277239	-0.0921188	-0.145568
ENSMUSG00000054162	Spock3	-0.422747	-0.373722	-0.412514	-0.4046	1.92974	-0.422747	0.208351	1.69563	-0.277422	-0.00383863	-0.422747	0.145633	-0.422747	-0.407616	-0.288579	-0.120083
ENSMUSG00000011008	Mcoln2	-0.346413	-0.334017	-0.366438	-0.327071	0.228975	1.4113	1.09449	0.913857	-0.222956	-0.0507537	-0.406243	-0.264825	-0.322935	-0.385177	-0.202237	-0.419563
ENSMUSG00000022440	C1qtnf6	-0.268845	-0.0806382	-0.328183	-0.289302	0.241352	2.16752	0.830929	0.814946	-0.320469	-0.219237	-0.39184	0.212468	-1.06241	-0.442698	-0.339719	-0.523876
ENSMUSG00000028459	Cd72	-0.362894	-0.292074	-0.718772	-0.565992	-0.101603	1.57045	0.810427	0.799238	0.0359163	0.16823	-0.2232	-0.04438	-0.465665	-0.187822	-0.0748989	-0.346959
ENSMUSG00000037709	Fam13a	-1.43145	-0.96834	-0.618216	-1.16987	0.268251	0.0559851	-0.546523	1.04342	1.33116	0.100836	1.80424	-1.37598	1.19481	0.529437	0.443326	-0.661089
ENSMUSG00000092471	Cyp21a2-ps	-0.553049	-0.38638	-0.654572	0.128803	1.21144	0.907913	0.723044	0.7012	0.188271	-0.531756	0.140645	-0.0783659	-0.641903	-0.198166	-0.484938	-0.472183
ENSMUSG00000026177	Slc11a1	-0.500897	-0.466422	-0.567681	-0.765594	0.352217	1.21315	0.59796	0.54442	0.218854	0.501692	-0.0284997	0.118241	-0.259594	-0.578731	-0.11192	-0.267194
ENSMUSG00000083421	Gm14776	-0.381931	-0.381931	-0.381931	-0.262536	1.44654	1.0159	0.72042	0.408955	0.0629369	-0.381931	-0.381931	-0.381931	-0.381931	-0.100273	-0.381931	-0.236489
ENSMUSG00000038267	Slc22a23	-0.982854	-0.830446	-0.718488	-0.86565	0.467469	0.67171	0.134734	0.326247	0.320462	-0.0547517	0.808519	-0.397194	0.824067	0.0783336	0.306006	-0.0881626
ENSMUSG00000034612	Chst11	-0.221681	-0.345362	-0.4372	-0.619144	0.439222	1.37655	0.805693	0.751747	0.035255	-0.989621	-0.0784471	-0.275343	0.16945	-0.551404	0.121697	-0.181413
ENSMUSG00000020101	Vsir	-0.365127	-0.413984	-0.501984	-0.72518	-0.148522	1.43955	0.666648	1.03186	0.390336	-0.00268486	-0.0186074	-0.177518	0.0141193	-0.261283	-0.270263	-0.657364
ENSMUSG00000049580	Tsku	-0.602173	-0.828539	-0.245579	-0.704259	0.18183	1.22517	0.874104	0.333194	-0.257634	-0.385577	-0.457679	-0.250688	1.23511	-0.182994	0.386382	-0.320668
ENSMUSG00000010651	Acaa1b	-1.65925	-1.15382	-1.15104	-1.5313	-0.59558	-0.227469	0.155549	0.160517	0.579423	0.908298	1.69676	-0.898642	1.96107	0.179849	1.25051	0.325132
ENSMUSG00000031239	Itm2a	-0.719438	0.00455464	-0.246712	-0.714083	-0.0320427	1.93825	0.921371	0.483331	0.549472	-0.473598	-0.0382586	-0.600326	-0.2803	0.0307861	-0.654891	-0.168114
ENSMUSG00000081219	Bambi-ps1	-0.223853	-0.573601	-0.986604	-0.385436	0.638887	0.70064	0.456957	1.02029	0.492157	-1.25192	0.61718	-0.0372101	0.477122	-0.442002	-0.692241	0.189636
ENSMUSG00000021792	Fam213a	-1.54967	-1.10731	-0.751531	-1.20836	-0.171718	-0.0174414	0.113185	0.444728	0.822198	-0.205641	1.43619	-0.877933	1.78868	0.474969	0.868247	-0.0586005
ENSMUSG00000002699	Lcp2	-0.450759	-0.35243	-0.458187	-0.0146685	0.352327	1.49903	1.07572	0.773383	0.0270257	-0.0408574	-0.365172	-0.18274	-0.552797	-0.134652	-0.458784	-0.716437
ENSMUSG00000023045	Soat2	-0.235761	-0.530156	-0.576956	-0.332654	0.865159	0.671973	0.78436	0.977453	0.235456	-0.177225	-0.249556	-0.320092	-0.451246	-0.420035	0.0219493	-0.26267
ENSMUSG00000016756	Cmah	-0.38028	-0.382773	-0.533122	-0.336448	0.414881	1.06201	1.23933	0.624834	0.286162	-0.345748	0.247264	-0.293926	-0.484521	-0.376092	-0.563863	-0.177706
ENSMUSG00000023439	Gnb3	-0.378773	-0.446874	-0.421353	-0.537864	1.63125	0.203285	-0.0795959	1.43355	-0.37747	-0.0502063	-0.278415	0.217729	-0.474521	0.375501	-0.579595	-0.236644
ENSMUSG00000022490	Ppp1r1a	-1.52686	-1.19529	-0.976145	-1.62846	0.594945	-0.978486	-0.503443	0.532666	1.41728	0.963694	2.16365	0.0847459	0.879443	0.189233	0.000170694	-0.0171383
ENSMUSG00000000739	Sult5a1	-0.732583	-0.826589	-0.43584	-0.528919	1.07718	0.290804	0.294469	0.785725	0.0375726	0.36668	-0.0635648	0.222996	-0.179809	0.0448269	-0.219998	-0.132954
ENSMUSG00000028546	Elavl4	-0.402356	-0.412165	-0.35566	-0.412165	1.70456	-0.301442	0.399692	1.58549	-0.397935	-0.051971	-0.391432	0.156166	-0.397347	-0.412165	-0.244736	-0.0665331
ENSMUSG00000001053	N4bp3	-0.74777	-0.96747	-0.68856	-0.623881	0.446411	0.759164	0.229525	0.503651	0.578157	0.212296	0.785562	-0.14475	0.110576	-0.133787	-0.0414253	-0.277698
ENSMUSG00000050708	Ftl1	-0.499914	-0.840024	-0.62106	-0.788841	0.218341	1.06366	0.412764	0.521648	0.31164	-0.0371157	0.525098	0.0663204	0.0831578	-0.151012	0.0354641	-0.300129
ENSMUSG00000044562	Rasip1	-0.800241	-0.826239	-0.412993	-0.753606	0.499097	0.605889	0.284465	0.782239	0.37082	0.378538	0.592241	-0.403043	-0.145329	0.0589782	-0.105978	-0.124837
ENSMUSG00000022562	Oplah	-1.27759	-1.20005	-0.359358	-0.890387	0.5374	-0.0687652	0.333577	0.432276	0.595227	0.414046	0.813221	-1.1645	1.17817	0.206622	0.531454	-0.0813497
ENSMUSG00000020010	Vnn3	-1.28586	-0.904092	-0.230847	-1.03147	0.718061	0.237457	-0.300211	0.851048	1.38283	-0.076752	1.36147	-0.868337	0.472275	-0.0242876	0.522287	-0.823561
ENSMUSG00000015766	Eps8	-0.422398	-0.470916	-0.4127	-0.476498	0.594982	1.11127	0.6084	0.86087	-0.0757351	-0.208869	-0.0351614	-0.218477	-0.0143309	-0.103644	-0.418464	-0.318327
ENSMUSG00000103932	Gm36963	-0.854595	-0.934197	-0.8378	-0.542118	0.0480776	0.888072	0.0254343	0.826256	-0.130747	0.754506	0.749553	0.00897965	0.518553	0.313261	-0.483473	-0.349763
ENSMUSG00000028351	Brinp1	-0.339596	-0.318147	-0.317022	-0.356651	1.06229	1.29311	0.428132	0.8313	-0.271946	-0.317564	-0.320702	-0.138599	-0.343728	-0.356651	-0.273156	-0.261069
ENSMUSG00000022425	Enpp2	-0.885947	-0.711065	-0.407336	-0.814907	0.374281	0.760315	0.10183	0.888865	0.695011	-0.376746	0.973961	-0.74949	0.704202	0.169277	0.0319414	-0.754193
ENSMUSG00000024663	Rab3il1	-0.288145	-0.455373	-0.517948	-0.48783	-0.0531958	1.51502	0.766828	0.963865	0.0207641	0.193333	0.0212303	-0.0924549	-0.422891	-0.255347	-0.457298	-0.450559
ENSMUSG00000056737	Capg	-0.316566	-0.457381	-0.443542	-0.634755	0.6912	1.01586	0.423136	0.958562	0.105309	0.0933999	-0.0146955	-0.0817044	-0.601947	0.00552785	-0.520607	-0.221798
ENSMUSG00000021256	Vash1	-0.460283	-0.297316	-0.510982	-0.536703	0.552289	1.0893	0.618641	0.872746	-0.159878	-0.644493	0.253897	-0.289048	0.0626018	-0.569317	-0.0102931	0.0288345
ENSMUSG00000020642	Rnf144a	-0.486539	-0.314025	-0.68865	-0.691752	0.141913	0.938917	0.771338	0.90362	0.266508	-0.222238	0.0419476	-0.507557	0.622088	-0.406355	0.0741645	-0.44338
ENSMUSG00000027339	Rassf2	-0.328624	-0.359123	-0.495493	-0.618439	0.358891	1.01284	0.977473	0.784719	-0.195826	-0.272091	-0.11146	-0.294475	0.265415	-0.362203	0.0741122	-0.435718
ENSMUSG00000029816	Gpnmb	0.301682	0.343324	-0.133705	-0.352353	0.897552	2.02494	0.282175	1.87878	-0.578675	-0.709523	-1.12606	-0.251307	-0.489246	-0.482485	-0.622385	-0.98272
ENSMUSG00000031609	Sap30	-0.449009	-0.261454	-0.45788	-0.766771	0.562731	1.31969	0.943138	0.163256	0.432484	-0.173142	-0.750833	-0.21203	-0.200679	0.075357	0.20111	-0.425972
ENSMUSG00000036564	Ndrg4	-0.0491202	-0.185042	-0.329518	-0.184982	1.99085	-0.209209	0.486464	1.90534	-0.537192	-0.138104	-1.2291	0.352473	-1.20781	-0.0453948	-0.527123	-0.0925327
ENSMUSG00000060791	Gmfg	-0.453301	-0.22462	-0.743372	-0.0102689	0.258748	1.38951	0.867833	0.974306	0.405721	-0.542593	0.142915	-0.299592	-0.266475	-0.328843	-0.53777	-0.632193
ENSMUSG00000017344	Vtn	-0.925288	-1.07098	-0.595841	-0.327824	0.5836	0.680146	0.0790806	0.649713	0.0113177	0.0862858	1.52349	-0.0915905	0.24122	-0.308	-0.253743	-0.281589
ENSMUSG00000015396	Cd83	-0.490002	-0.156151	-0.436848	-0.558685	-0.110108	1.89747	0.917643	0.564627	0.269782	0.187162	0.12951	-0.302412	-0.57525	-0.00872048	-0.539496	-0.788519
ENSMUSG00000020097	Sgpl1	-0.77938	-0.566703	-0.391653	-0.843112	0.064355	0.963155	0.509732	0.790529	0.0514351	-0.0546583	0.142613	-0.816722	0.707595	-0.0347404	0.402552	-0.144998
ENSMUSG00000049265	Kcnk3	-1.74915	-1.10427	-1.08719	-1.28179	-0.376914	-0.03578	0.354117	-0.258349	0.728296	0.372573	1.18061	-0.714156	1.79282	0.689097	1.05305	0.437036
ENSMUSG00000043157	Arl11	-0.361098	-0.624254	-0.408057	-0.496365	0.12082	1.14713	0.78159	0.965744	0.0869031	0.492073	-0.314814	-0.371815	-0.0867772	0.0277408	-0.442234	-0.516588
ENSMUSG00000031808	Slc27a1	-1.00795	-1.13972	-0.842371	-0.941954	0.984213	-0.291331	-0.500302	0.779723	0.437909	0.321644	1.37614	-0.756157	1.08245	0.457887	0.274052	-0.234236
ENSMUSG00000015243	Abca1	-0.489218	-0.525863	-0.424445	-0.434449	0.370996	1.14758	0.422354	1.08848	-0.0181455	-0.61495	0.132458	-0.764875	0.632245	-0.299868	0.128669	-0.35097
ENSMUSG00000028751	Pla2g2e	-0.726625	-0.688727	-0.26862	-0.336235	-0.152931	1.67724	0.722881	0.635774	0.224027	-1.0375	-0.442762	-0.0490731	0.328089	-0.276105	-0.252662	0.643226
ENSMUSG00000024644	Cndp2	-0.741356	-0.702671	-0.149453	-0.699776	0.527255	1.01056	0.312505	0.756581	0.0531468	0.270024	0.209095	-0.169975	0.0102754	-0.124153	-0.225195	-0.336867
ENSMUSG00000027314	Dll4	-0.607764	-0.798058	-0.430346	-0.834635	0.413957	0.545954	0.244241	1.02275	0.224407	0.113174	0.694688	-0.456644	0.461273	0.131533	-0.129168	-0.595362
ENSMUSG00000034786	Gpsm3	-0.736682	-0.518974	-0.432653	-0.143861	0.274607	1.17021	0.716242	0.901131	0.129432	-0.16289	-0.395988	0.136265	-0.236213	-0.225792	-0.190574	-0.284258
ENSMUSG00000052560	Cpne8	-0.448774	-0.415846	-0.206673	-0.367642	0.736894	0.736338	0.948502	1.03309	-0.132155	-0.180586	0.0652334	-0.358879	-0.244603	-0.238459	-0.438397	-0.488045
ENSMUSG00000110631	Gm42047	-0.269115	-0.48361	-0.298734	-0.829169	0.696916	1.53604	1.07715	-0.298427	-0.471573	0.455839	-0.541294	-0.777606	-0.111456	0.0465796	0.262542	0.00591163
ENSMUSG00000085415	Selenok-ps1	-1.01679	-0.920269	-0.741628	-0.202598	1.63487	-0.384873	0.278458	0.476803	-0.355057	0.836778	1.32699	-0.309975	0.256859	-0.119071	-0.365439	-0.395063
ENSMUSG00000029596	Sdsl	-1.32624	-1.10892	-1.06726	-0.75107	0.349144	-0.0419096	-0.0255108	0.351039	0.604954	0.184302	0.817312	-0.498317	1.23235	0.536048	0.477886	0.266191
ENSMUSG00000024871	Doc2g	-0.807104	-1.26512	-1.21601	-0.506917	0.791952	0.215011	0.183491	-0.0997771	0.333529	1.72778	0.69441	-0.369513	-0.402872	1.45392	-0.537146	-0.195631
ENSMUSG00000002108	Nr1h3	-1.09163	-0.950104	-0.67546	-0.839892	0.419477	0.381436	0.301624	0.223784	0.486106	0.284794	0.858401	-0.526569	0.683764	0.187681	0.213782	0.042803
ENSMUSG00000017716	Birc5	-0.300324	-0.448963	-0.470628	-0.107884	0.625017	1.49226	1.01349	0.422401	-0.290435	0.134518	-0.325315	-0.167375	-0.493222	-0.415564	-0.299508	-0.368464
ENSMUSG00000033355	Rtp4	-0.461159	-0.611363	-0.404548	-0.590334	0.313841	1.08259	0.763097	0.653838	0.183614	-0.0952236	0.680864	-0.02726	-0.288244	-0.621041	-0.180181	-0.398486
ENSMUSG00000019936	Epyc	-0.223282	-0.291056	-0.356417	-0.479818	-0.140198	2.59165	0.691738	0.380985	-0.432612	0.764661	-0.331325	-0.360277	-0.423178	-0.197105	-0.639811	-0.553952
ENSMUSG00000003617	Cp	-0.238193	0.0115402	-0.237124	-0.462709	0.66756	1.31258	1.02371	0.940835	-0.352693	-0.836831	-0.618267	-0.573625	-0.137458	0.001797	-0.091544	-0.409586
ENSMUSG00000022054	Nefm	-0.450165	-0.459306	-0.416982	-0.440335	1.73919	-0.459306	0.170187	1.65394	-0.381503	0.0374276	-0.459306	0.32748	-0.445496	-0.459306	-0.117305	0.160784
ENSMUSG00000097378	B230208H11Rik	-0.522321	-0.472036	-0.394163	-0.806871	0.436908	0.645267	0.574233	1.01807	-0.058508	-0.11626	0.313113	-0.612678	0.525617	-0.251719	0.0544713	-0.333127
ENSMUSG00000034845	Plvap	-0.21415	-0.0705295	-0.219778	-0.496927	0.368793	1.73479	0.764318	0.996676	0.0907832	-0.635565	0.405321	-0.0199113	-0.684512	-0.844991	-0.60828	-0.566042
ENSMUSG00000056612	Ppp1r14b	-0.842458	-0.710172	-0.649714	-0.385533	0.248754	0.943316	0.527468	0.55482	0.372636	0.217113	0.448525	-0.131624	-0.100275	-0.107549	-0.206034	-0.179272
ENSMUSG00000018411	Mapt	-0.68973	-0.582147	-0.802989	-0.627434	1.6065	-0.958555	0.212824	1.29753	-0.13668	-0.152775	0.250822	0.0154917	0.21532	0.335848	-0.164783	0.180763
ENSMUSG00000059027	9630013D21Rik	-1.14948	-0.759321	-0.765604	-0.820329	0.795428	-0.0897647	-0.152699	0.809174	0.696076	0.051804	1.26588	-0.380421	0.923741	0.111492	-0.105371	-0.430606
ENSMUSG00000034891	Sncb	-0.420672	-0.420672	-0.420672	-0.420672	1.85094	-0.420672	0.246313	1.49684	-0.420672	-0.420672	-0.420672	0.420784	-0.347738	-0.420672	-0.0705082	0.189407
ENSMUSG00000022500	Litaf	-0.0245784	-0.114675	-0.324919	-0.338935	0.378334	1.42918	1.30012	0.944207	-0.258297	-0.751456	-0.343128	-0.160542	-0.633854	-0.399464	-0.413476	-0.288516
ENSMUSG00000022419	Deptor	-1.10568	-0.866581	-0.715761	-0.835901	0.0179465	0.582148	0.279304	0.44625	-0.306555	-0.528039	0.527028	-0.882107	1.99573	0.164116	1.12287	0.105232
ENSMUSG00000068101	Cenpm	-0.722042	-0.698464	-0.477811	-0.257595	0.42675	1.32568	0.735149	0.205559	-0.118638	0.235779	0.0317956	-0.0682684	-0.093649	-0.347663	0.0950556	-0.271643
ENSMUSG00000040690	Col16a1	-0.0967885	-0.458198	-0.602419	-0.62884	0.718182	1.06589	0.604246	0.66905	0.00302768	0.430223	-0.174326	0.312686	-0.523064	-0.300405	-0.750823	-0.268438
ENSMUSG00000021702	Thbs4	-0.405817	-0.540496	-0.370831	-0.485704	1.63793	0.311746	-0.0466804	1.13713	0.398507	-0.592612	-0.116645	0.18498	-0.403986	0.0318538	-0.566158	-0.173223
ENSMUSG00000017493	Igfbp4	-0.0621232	-0.119738	-0.251244	-0.672723	0.543242	1.48709	0.89609	0.808724	0.0847029	-0.167955	-0.23325	0.0181804	-0.676572	-0.363671	-0.733701	-0.557056
ENSMUSG00000103822	6030460B20Rik	-1.19569	-1.0726	-1.30269	-0.810083	0.715463	0.0394454	-0.0965084	-0.201029	0.263061	1.37459	1.44946	-0.00626257	0.326352	0.275234	0.282661	-0.0414114
ENSMUSG00000025017	Pik3ap1	-0.221621	-0.253397	-0.430899	-0.333635	0.284879	1.3138	0.687881	1.30987	0.106991	-0.670938	-0.397448	-0.333086	-0.181322	-0.30076	-0.191366	-0.388948
ENSMUSG00000044350	Lacc1	-0.667484	-0.293732	-0.671595	-0.590408	0.538477	0.893069	0.302515	0.87411	0.0520764	-0.122206	0.0752708	-0.236236	0.19122	0.0231411	-0.13078	-0.237438
ENSMUSG00000027187	Cat	-1.08924	-0.820159	-0.617116	-1.04262	0.0671379	0.111321	0.178698	0.902048	0.542581	-0.373317	1.05067	-0.919313	1.2248	0.171965	0.584908	0.0276342
ENSMUSG00000019942	Cdk1	-0.420601	-0.256935	-0.377897	-0.269823	-0.178606	2.14044	0.992289	0.545949	-0.150321	-0.0280442	-0.312874	-0.152367	-0.419555	-0.320131	-0.440255	-0.351267
ENSMUSG00000021108	Prkch	-0.795772	-0.42882	-0.373007	-0.616444	0.571618	0.819779	0.34001	0.876567	0.171952	-0.110429	0.566401	-0.402666	0.114899	-0.33956	0.150294	-0.544821
ENSMUSG00000047798	Cd300lf	-0.330499	-0.326353	-0.361064	-0.308429	0.0190097	1.73977	1.25335	0.48083	-0.178611	-0.0615009	-0.296966	-0.346268	-0.330232	-0.343314	-0.300444	-0.309282
ENSMUSG00000033256	Shf	-0.294959	-0.582837	-0.55057	-0.557158	1.64446	-0.11114	0.303165	0.996324	-0.12208	0.114395	-0.0281911	0.256251	-0.425261	-0.179686	-0.498216	0.0355052
ENSMUSG00000027219	Slc28a2	-1.04091	-0.713137	-1.13351	-0.608927	0.126654	0.240093	0.372756	0.580213	0.628824	0.195143	1.19163	-0.302154	0.687062	0.0492625	0.0683678	-0.341369
ENSMUSG00000038188	Scarf1	-1.00693	-1.08508	-0.90424	-0.817338	0.209984	0.340391	0.333935	0.114968	0.414331	1.04805	1.12164	-0.227062	0.2931	0.323899	-0.149801	-0.00985724
ENSMUSG00000031849	Comp	-0.159427	-0.291195	-0.453754	-0.568494	0.132269	1.68674	0.200989	1.31403	0.366892	0.401313	0.0437129	0.333317	-0.670052	-0.495664	-1.06249	-0.778184
ENSMUSG00000026074	Map4k4	-0.186767	-0.199895	-0.577075	-0.352688	0.600872	1.13611	0.801727	0.946791	-0.359747	-0.124007	-0.20268	-0.208366	-0.247984	-0.320921	-0.405723	-0.299644
ENSMUSG00000034664	Itga2b	-0.313549	-0.389467	-0.750709	-0.511918	0.671634	0.398819	0.738271	1.02488	0.0754986	0.232387	0.233157	-0.181554	-0.323805	0.0970429	-0.555183	-0.445505
ENSMUSG00000040441	Slc26a10	-1.14603	-1.15334	-0.918304	-0.594407	0.0656753	0.0236863	0.570071	0.321276	-0.0908159	0.342308	1.14024	-0.233445	1.23861	0.141482	0.330524	-0.037525
ENSMUSG00000026042	Col5a2	-0.0894327	-0.030543	-0.187694	-0.133474	0.447027	1.88708	0.967981	1.04793	-0.555638	-0.146157	-0.776586	0.0327909	-0.798497	-0.674921	-0.586861	-0.403006
ENSMUSG00000111254	Gm48717	-0.723591	-0.855699	-1.44724	-0.554516	0.162008	0.247908	0.608218	0.191743	0.249389	1.27988	0.255361	0.0795964	0.334435	0.725328	-0.635121	0.0822992
ENSMUSG00000022948	Setd4	-0.725025	-0.782226	-0.630164	-0.583141	0.896244	0.453207	0.207041	0.513302	-0.125446	0.78805	0.696205	-0.266575	0.0350328	0.113925	-0.377818	-0.212613
ENSMUSG00000018604	Tbx3	-0.606649	-0.731398	-0.546217	-0.367625	0.941905	0.242383	0.247346	1.10328	-0.213209	-0.381426	0.132741	-0.272782	0.464669	-0.119147	0.17198	-0.0658469
ENSMUSG00000078532	Nkain1	-0.301676	-0.495863	-0.23139	-0.584397	0.804593	1.13099	0.497709	0.739995	-0.0891049	-0.237925	-0.0250526	-0.50895	-0.171237	0.342266	-0.249001	-0.620952
ENSMUSG00000083226	Gm7831	-0.965171	-1.2737	-0.454428	-0.323056	1.63211	-0.143189	0.504668	-0.227066	-0.699527	1.71182	0.58144	-0.169767	-0.169656	0.877187	-0.507117	-0.374541
ENSMUSG00000027514	Zbp1	-0.55515	-0.386526	-0.41511	-0.639468	0.297214	0.889742	0.897325	0.701929	0.380631	0.187892	0.132475	0.0722295	-0.257893	-0.691277	-0.393597	-0.220417
ENSMUSG00000023505	Cdca3	-0.52417	-0.414211	-0.638766	-0.0861594	0.168005	1.54843	0.693562	0.707664	0.0641617	-0.269072	0.168847	-0.364045	0.222714	-0.458244	-0.296739	-0.521981
ENSMUSG00000021474	Sfxn1	-0.839291	-0.683447	-0.583889	-0.804501	0.433588	0.444742	0.236053	0.754863	0.254593	-0.151687	0.503484	-0.634637	0.869084	0.0945211	0.30619	-0.199666
ENSMUSG00000096965	3300005D01Rik	-0.263547	-0.324734	-0.40958	-0.40958	1.15994	0.790456	0.426626	0.992347	-0.40958	-0.40958	-0.183674	-0.203121	-0.0064273	-0.00540088	-0.334563	-0.40958
ENSMUSG00000026442	Nfasc	-0.221552	-0.323524	-0.437619	-0.280094	0.803103	1.52777	0.393346	0.788744	-0.289858	-0.0683979	-0.235905	-0.0400292	-0.460174	-0.603741	-0.270865	-0.281201
ENSMUSG00000021268	Meg3	-0.642832	-1.1577	-1.02103	-0.573981	0.597951	0.301928	0.214018	0.262597	0.0202869	1.28229	0.65713	0.326578	-0.13655	0.0986168	-0.238147	0.0088485
ENSMUSG00000000308	Ckmt1	-0.538723	-0.544854	-0.34891	-0.344374	1.49155	-0.345988	0.456642	1.38862	0.0730814	0.172722	-0.490981	-0.00625954	-0.269161	0.0288173	-0.462302	-0.259882
ENSMUSG00000000275	Trim25	-0.496966	-0.602394	-0.695405	-0.47315	0.559338	0.805914	0.283711	0.849159	0.101191	-0.0309495	0.332391	-0.321407	0.191089	0.0797329	-0.107692	-0.474561
ENSMUSG00000020077	Srgn	-0.233649	-0.220609	-0.154135	-0.420869	0.114164	1.53465	1.06116	1.02676	0.0384425	-0.373652	-0.19166	-0.611993	-0.235894	-0.305643	-0.315285	-0.711781
ENSMUSG00000013974	Mcemp1	-0.435728	-0.120837	-0.418872	-0.466376	0.489266	1.57648	0.737296	0.520714	-0.136094	-0.538448	-0.145412	-0.099854	-0.434851	-0.209614	0.176048	-0.493722
ENSMUSG00000005124	Wisp1	-0.105455	-0.264035	-0.136084	-0.186412	0.461623	1.98548	0.75404	0.87234	-0.125111	-0.658986	-0.379504	-0.265371	-0.564415	-0.709443	-0.385737	-0.292929
ENSMUSG00000020963	Tshr	-0.471627	-0.328868	-0.611666	-0.520304	0.505477	0.551335	0.465921	1.30984	0.243812	-0.706669	0.232875	-0.233806	-0.190955	-0.284879	-0.223721	0.263236
ENSMUSG00000110649	Gm40466	-0.50767	-0.788912	-0.117407	-1.14517	0.310739	0.291162	0.310559	1.293	-0.679552	1.27236	1.01657	-1.09947	0.483266	-0.339613	-0.506423	0.206551
ENSMUSG00000026385	Dbi	-1.2373	-1.04223	-0.978634	-0.861801	-0.270254	0.23495	0.367369	0.310882	0.719004	0.0260867	1.32598	-0.663535	1.53034	0.118966	0.401131	0.0190519
ENSMUSG00000020777	Acox1	-1.2972	-0.980911	-0.574492	-1.13284	-0.0349273	0.306133	0.295348	0.210789	0.463231	0.0799842	0.868884	-0.94554	1.43043	0.337605	0.923762	0.0497478
ENSMUSG00000037020	Wdr62	-0.71382	-0.78629	-0.540731	-0.675052	0.585234	0.477002	0.361355	0.616972	0.384138	0.335802	0.722562	-0.0283512	0.14456	-0.224011	-0.166789	-0.492581
ENSMUSG00000003526	Prodh	-0.939599	-0.976078	-0.442782	-0.492019	1.2122	0.0653277	0.134036	0.491066	0.452014	0.78608	0.529124	-0.735791	0.162435	0.275674	-0.248076	-0.273614
ENSMUSG00000025877	Hk3	-0.31434	-0.553083	-0.437112	-0.544844	0.2408	1.14855	0.676504	0.83452	0.332036	0.36297	-0.547861	0.208858	-0.249138	-0.0706517	-0.304427	-0.782777
ENSMUSG00000042099	Kank3	-0.917352	-1.08912	-0.544761	-0.594942	0.752942	-0.041345	0.0570219	0.831164	0.285694	0.394162	1.04321	-0.600499	0.485529	0.417807	-0.165706	-0.313802
ENSMUSG00000009772	Nuak2	-0.281634	-0.452295	-0.278138	-0.522024	0.342454	1.29929	0.835258	0.731846	-0.222304	0.0406726	-0.25539	-0.138375	-0.343373	0.0341776	-0.372749	-0.417413
ENSMUSG00000035722	Abca7	-0.730033	-0.910192	-0.771417	-0.432909	1.03191	0.207245	0.413425	0.245134	0.111704	0.563584	0.405154	-0.176972	0.0784752	0.00606567	0.0576359	-0.0988099
ENSMUSG00000085412	Halr1	-0.5439	-0.587941	-0.648135	-0.539761	0.0238414	1.32952	0.456111	0.60668	0.296957	-0.219378	0.724654	-0.242531	-0.0533845	0.0741377	-0.446296	-0.23057
ENSMUSG00000033308	Dpyd	-0.808605	-0.520502	-0.577301	-0.654445	0.486751	0.654677	0.24577	0.78189	0.573961	-0.169408	0.342454	-0.573719	0.619421	-0.116461	0.0545657	-0.33905
ENSMUSG00000104508	Gm37735	-0.781066	-0.855085	-0.888379	-0.905926	0.687255	0.0637416	0.217497	0.330242	0.362372	0.862172	1.52786	-0.274875	0.174483	0.413905	-0.49774	-0.43646
ENSMUSG00000028337	Coro2a	-0.359767	-0.275415	-0.368127	-0.364458	1.37548	0.60922	0.146502	1.22784	-0.248273	-0.27827	-0.43502	-0.0525935	-0.187938	-0.31979	-0.19041	-0.278975
ENSMUSG00000048355	Arxes1	-1.32538	-1.10344	-0.622046	-0.952513	-0.312202	-0.212058	0.558799	0.685815	0.615435	0.296606	0.679196	-1.36665	1.3914	0.372508	1.00744	0.287094
ENSMUSG00000003762	Coq8b	-0.72348	-1.04172	-0.87276	-0.507234	0.298926	0.498374	0.424583	0.352068	0.310308	0.410575	0.778814	-0.208943	0.401332	0.0226973	-0.0937847	-0.0497547
ENSMUSG00000039217	Il18	-0.939046	-0.232051	-0.746858	-0.353246	0.489936	0.907526	0.363194	0.687092	0.55439	0.364325	0.119321	0.129499	-0.233901	0.147806	-1.03745	-0.220539
ENSMUSG00000036938	Try5	-0.243743	-0.356758	-0.356758	-0.356758	0.593318	0.0411577	0.0424392	2.72512	-0.356758	-0.356758	-0.356758	-0.196235	-0.356758	-0.356758	-0.356758	0.248764
ENSMUSG00000044986	Tst	-0.820445	-0.978715	-0.517273	-0.868789	0.481051	0.164828	0.045846	0.829071	1.19815	-0.342201	1.55003	-0.663212	0.145903	0.128028	-0.00760774	-0.344661
ENSMUSG00000026725	Tnn	-0.104002	-0.372108	-0.449486	-0.259752	0.0441426	2.25965	0.579785	0.636891	-0.0878097	-0.515726	-0.464088	0.0477801	-0.403029	-0.426327	-0.221456	-0.264465
ENSMUSG00000042761	Mrap2	-0.402349	-0.349881	-0.3751	-0.402349	2.10102	-0.402349	0.317301	1.15896	-0.368615	-0.402349	-0.402349	0.19924	-0.203425	-0.402349	-0.144367	0.0789612
ENSMUSG00000042599	Kdm7a	-0.626502	-0.552987	-0.423945	-0.41126	0.41952	0.928034	0.507862	0.832884	0.052535	0.416208	0.0478367	-0.44031	0.00627626	-0.165715	-0.266852	-0.323585
ENSMUSG00000004626	Stxbp2	-1.14799	-0.930051	-0.728852	-0.7035	0.370989	0.221117	0.268461	0.329332	0.336686	0.255143	0.364797	-0.699751	1.22282	0.107267	0.664736	0.0687941
ENSMUSG00000070348	Ccnd1	-0.638528	-0.455236	-0.346395	-0.895049	0.361061	0.920703	0.764084	0.318475	0.405563	-0.136862	0.313162	-0.105259	-0.315466	0.0625392	-0.177666	-0.0751255
ENSMUSG00000037649	H2-DMa	-0.317255	-0.525382	-0.139817	-0.998914	0.400304	1.15562	0.8675	0.292637	0.538611	0.669307	-0.475118	-0.0243268	-0.324362	-0.125427	-0.386153	-0.607224
ENSMUSG00000106636	Gm43813	-1.01364	-0.825394	-1.02988	-0.667891	0.426385	0.231856	0.161511	0.337912	0.018898	1.18475	1.13467	-0.230054	-0.336214	0.904733	-0.103104	-0.19453
ENSMUSG00000022146	Osmr	-0.258128	-0.32357	-0.209706	-0.321621	0.382936	1.22016	1.20434	0.77359	-0.249913	-0.277592	-0.394131	-0.371092	-0.435181	0.0487376	-0.447864	-0.340967
ENSMUSG00000021676	Iqgap2	-0.471642	-0.353153	-0.207257	-0.482481	1.0533	1.1134	0.30518	0.707101	0.0749756	-0.118245	-0.364663	-0.376444	-0.140733	-0.19576	-0.203966	-0.339616
ENSMUSG00000097971	Gm26917	-0.694702	-1.17893	-1.18127	-0.101779	0.748135	0.40361	0.333535	0.0476518	0.142598	1.09361	0.742755	0.00943564	-0.218767	-0.130075	-0.343142	0.327338
ENSMUSG00000037972	Snn	-0.390953	-0.330307	-0.240308	-0.282554	0.822598	0.962224	0.617981	1.04033	-0.0717564	-0.764421	-0.032302	-0.371282	-0.377241	-0.200175	-0.113207	-0.268629
ENSMUSG00000040111	Gramd1b	-0.517211	-0.357261	-0.51348	-0.628284	0.661733	0.544129	0.299233	1.164	0.222482	0.131588	-0.0789861	-0.197327	-0.0752874	-0.0614588	-0.183135	-0.410739
ENSMUSG00000039316	Rftn1	-0.0128187	-0.0651513	-0.716468	-0.254472	0.598308	1.49353	0.721701	0.821572	-0.123841	-0.410765	-0.627584	-0.0595335	-0.215991	-0.024811	-0.652332	-0.47134
ENSMUSG00000060224	Pyroxd2	-0.58127	-0.566649	-0.569425	-0.709275	0.164362	0.690227	0.819611	0.577477	0.320315	0.855436	-0.0674333	-0.192429	0.024131	0.0154432	-0.360358	-0.420162
ENSMUSG00000024366	Gfra3	-0.306235	-0.362434	-0.60764	-0.821087	1.72365	0.0733063	0.660222	0.120265	0.0168849	-0.0234569	0.21565	0.241881	0.202846	-0.163162	-0.586508	-0.384182
ENSMUSG00000030867	Plk1	-0.513932	-0.58416	-0.483108	0.0369426	0.917245	1.03555	0.573198	0.603974	0.113958	-0.117267	-0.283535	-0.0947648	-0.244128	-0.122544	-0.541947	-0.295478
ENSMUSG00000035697	Arhgap45	-0.871576	-0.537326	-0.957118	0.326238	0.185088	1.18513	0.594209	0.664254	0.547484	0.471749	-0.337878	0.165495	-0.247369	-0.277723	-0.0822495	-0.828412
ENSMUSG00000036353	P2ry12	-0.162291	-0.242235	-0.37395	-0.462852	0.444295	1.07626	1.02989	0.875375	-0.0529034	-0.359809	-0.611538	-0.214479	-0.479423	0.350231	-0.472304	-0.344271
ENSMUSG00000031824	6430548M08Rik	-0.424474	-0.342451	-0.389555	-0.610332	0.912137	0.739022	0.5004	0.748649	-0.0992937	-0.366958	-0.0260397	-0.0832251	-0.186063	-0.0192076	0.00157322	-0.354182
ENSMUSG00000057054	Inca1	-1.07289	-1.00648	-0.674092	-1.03467	0.771282	-0.483438	-0.0804828	0.671028	0.677083	1.03238	1.2795	-0.576822	0.798039	0.319055	-0.135408	-0.484088
ENSMUSG00000026834	Acvr1c	-0.924441	-0.83497	-0.696329	-0.914656	0.220855	-0.0711671	0.325945	0.819171	0.80261	0.130719	1.05582	-0.723226	0.70945	-0.0469365	0.30848	-0.16132
ENSMUSG00000015852	Fcrls	-0.166445	-0.332238	-0.50274	-0.712923	-0.523535	1.80606	1.47591	0.191189	0.6352	0.0733623	-0.294901	0.545521	-0.255403	-0.650854	-0.585754	-0.702448
ENSMUSG00000040430	Pitpnc1	-0.761984	-0.790879	-0.475606	-0.812906	0.510258	0.45808	0.464887	0.389341	0.360365	-0.0488094	0.340089	-0.409287	0.594366	0.301473	0.257749	-0.377137
ENSMUSG00000027715	Ccna2	-0.396618	-0.225729	-0.407727	-0.242045	-0.0846005	1.70106	1.0987	0.67624	-0.256994	-0.306638	0.232035	0.0682267	-0.485681	-0.32885	-0.416936	-0.624444
ENSMUSG00000001494	Sost	2.00601	1.83887	1.37732	1.96662	-1.28625	-2.90511	-1.24333	-2.77106	0.534992	-0.383282	-2.0149	1.73592	-0.696088	-0.204465	0.612202	1.43255
ENSMUSG00000045915	Ccdc42	2.04368	1.80229	0.977752	2.03373	-2.03098	-2.05389	-1.5261	-2.88495	0.129218	0.121573	-0.852087	1.50779	-0.449323	-0.506259	0.609204	1.07835
ENSMUSG00000086843	E030013I19Rik	1.67777	1.73242	1.54561	1.68257	-2.26549	-2.31444	-0.998259	-2.69919	-0.270985	0.137464	-0.54061	1.15892	-0.199351	-0.106186	0.664377	0.795385
ENSMUSG00000010311	Optc	1.29717	1.58269	1.3947	1.23679	-1.69598	-2.84203	-1.86562	-2.43274	0.503864	0.482859	-0.696279	1.37176	0.0545641	0.265407	0.477491	0.865349
ENSMUSG00000026768	Itga8	1.58066	1.79207	1.89999	1.64148	-1.48538	-2.08442	-0.976313	-2.47209	-0.224806	-0.247116	-1.32147	1.08875	-0.294124	-0.366582	0.609399	0.85994
ENSMUSG00000031409	Tceal6	1.71918	1.50017	1.60244	1.91236	-1.12344	-2.43588	-1.77693	-1.78191	-0.309204	0.0614634	0.253837	1.41483	-0.857135	-0.332064	0.0602041	0.0920792
ENSMUSG00000021390	Ogn	1.76838	1.9056	1.72171	1.72187	-1.24599	-1.87315	-1.47987	-2.11879	-0.237922	-0.401244	-1.05963	0.898768	-0.378391	-0.208263	0.457814	0.529115
ENSMUSG00000038370	Pcp4l1	1.54495	1.66397	1.34753	1.59197	-0.936666	-2.67953	-1.57513	-2.28885	0.0914672	-0.175585	-1.30716	1.04245	-0.555366	0.519044	0.636519	1.08038
ENSMUSG00000040666	Sh3bgr	1.35245	1.51649	1.13798	1.31982	-1.45502	-2.1605	-1.33349	-2.77533	-0.0107203	0.430165	-0.415468	1.20408	-0.346005	0.297033	0.416837	0.821683
ENSMUSG00000084939	Gm830	1.78671	1.97117	0.92883	1.62335	-1.37947	-2.05818	-0.897898	-2.09042	-0.0907722	-0.565509	-0.619716	0.996063	-0.383701	-0.125165	0.131024	0.773686
ENSMUSG00000021200	Asb2	1.45575	1.36629	0.831711	1.31148	-1.41028	-2.36172	-1.02067	-2.79937	-0.0722264	0.324191	-0.435346	1.02337	-0.482296	1.58509	0.122949	0.561084
ENSMUSG00000023336	Wfdc1	1.24204	1.35718	1.31124	1.32931	-1.30843	-2.08853	-1.44952	-2.46498	0.346178	0.158199	-0.785813	1.05597	-0.342005	0.30859	0.560152	0.770411
ENSMUSG00000062329	Cytl1	1.25981	1.37969	1.55544	1.13182	-1.39002	-2.03746	-1.69147	-2.06204	0.142215	-0.416786	-0.117812	0.568407	-0.039813	0.798905	0.697462	0.221646
ENSMUSG00000007122	Casq1	1.16266	1.64368	0.993082	1.44451	-1.85432	-1.70986	-1.40806	-2.1582	-0.339771	0.18358	-0.383165	1.68012	-0.511016	0.0794572	0.500599	0.676711
ENSMUSG00000053963	Stum	1.23955	1.52765	1.04614	1.23165	-1.37313	-2.09239	-1.69658	-2.10454	0.393964	0.183173	-0.75688	1.17348	-0.112908	-0.055583	0.381413	1.01497
ENSMUSG00000018830	Myh11	1.12981	1.25582	1.17963	1.09395	-1.17383	-2.35711	-1.51127	-2.47206	0.105453	0.398106	-0.285162	1.19491	-0.121986	0.135926	0.553875	0.873958
ENSMUSG00000078640	Gm11627	1.49891	1.23601	1.20887	1.43221	-1.20175	-2.48075	-0.933148	-1.92981	0.236404	-0.332699	-0.59454	0.976267	-0.124763	0.140853	0.268225	0.59971
ENSMUSG00000020155	Kcnmb1	1.52616	1.68192	1.33781	1.53394	-1.28281	-1.78242	-0.816209	-1.94696	-0.159444	-0.51893	-1.25799	1.132	-0.57089	-0.329234	0.364348	1.08872
ENSMUSG00000030693	Klk10	1.1587	1.04519	1.12261	1.07921	-2.02503	-2.21791	-1.4495	-1.77058	0.23926	-0.0713271	0.069337	0.899416	-0.627295	0.869108	1.19012	0.488692
ENSMUSG00000035296	Sgcg	1.17034	1.53447	1.29705	1.26356	-1.3661	-1.94354	-1.19145	-2.04149	-0.142075	0.0218235	-1.44396	1.2196	-0.380283	0.565219	0.556492	0.880341
ENSMUSG00000048096	Lmod1	1.22375	1.158	1.24849	1.34838	-1.10728	-2.24123	-1.31222	-2.10764	0.0914524	-0.160796	-0.505094	0.960115	-0.119544	0.244393	0.522359	0.756869
ENSMUSG00000044951	Mylk4	0.854554	1.0683	1.56212	1.23479	-1.72972	-1.97573	-1.09598	-2.22443	0.0625952	0.347442	-0.182897	0.78862	-0.12539	-0.0135089	0.717004	0.712238
ENSMUSG00000038677	Scube3	1.44218	1.61382	0.903327	1.34145	-1.24124	-2.31152	-0.629807	-2.10463	-0.260774	0.206271	-0.350846	1.37816	-0.525439	-0.595232	0.458393	0.675888
ENSMUSG00000050315	Synpo2	1.35809	1.71172	1.32424	1.39919	-0.943975	-1.7302	-1.17093	-1.94125	-0.2334	-0.333827	-0.919193	1.16175	-0.517268	-0.194564	0.27428	0.755341
ENSMUSG00000047658	Gal3st3	1.41543	1.00469	1.28266	1.39399	-1.84044	-1.08217	-1.58823	-1.96431	0.0814058	-0.00334728	-0.317414	0.863029	-0.15822	-0.0644528	0.359916	0.617468
ENSMUSG00000035783	Acta2	1.33732	1.58744	1.17478	1.35507	-0.880815	-2.14124	-0.974729	-2.1012	-0.102913	-0.0729979	-1.02053	1.32582	-0.503423	-0.179735	0.319289	0.877863
ENSMUSG00000025610	Map3k7cl	1.26789	1.59376	1.0748	1.34154	-0.813041	-2.42765	-0.797884	-2.23234	-0.149686	-0.0583773	-0.430963	1.22363	-0.606989	-0.17213	0.658885	0.528539
ENSMUSG00000001349	Cnn1	1.08049	1.28647	1.10046	1.09334	-1.27738	-2.13318	-1.19531	-2.36172	0.140079	0.28374	-0.551946	1.3821	-0.353763	0.220453	0.521448	0.76474
ENSMUSG00000037166	Ppp1r14a	1.02355	0.972381	0.864482	1.18656	-1.27249	-2.29623	-1.50161	-2.40548	0.489912	0.638992	0.0458982	1.14469	-0.0333696	0.178724	0.244192	0.719796
ENSMUSG00000086596	Susd5	1.51231	1.62561	1.34585	1.42463	-0.987005	-1.97868	-0.786095	-1.79057	-0.152804	-0.501989	-1.55288	1.40608	-0.467669	-0.598752	0.43813	1.06382
ENSMUSG00000036854	Hspb6	0.936044	1.15861	1.30865	0.884507	-2.11976	-1.62311	-1.1063	-2.23601	0.0784331	-0.00989122	-0.943539	0.731645	0.0357007	1.60261	0.406857	0.895556
ENSMUSG00000034353	Ramp1	1.43212	1.2174	0.79793	1.2457	-1.14461	-2.17805	-1.33279	-1.99263	0.19055	0.104614	-0.418848	1.228	-0.400522	0.0238312	0.419565	0.807758
ENSMUSG00000017817	Jph2	1.42589	1.19414	0.733348	1.31179	-1.29495	-1.99913	-1.11853	-2.0738	0.165393	0.0522272	-0.686811	1.50284	-0.568718	0.276322	0.229087	0.850895
ENSMUSG00000067818	Myl9	0.929503	0.950866	0.881357	0.905215	-1.46019	-2.04864	-1.43076	-2.44276	0.43108	0.418904	-0.347395	1.16459	0.0229082	0.606906	0.598475	0.81993
ENSMUSG00000027335	Adra1d	1.20858	0.980792	1.26755	1.6726	-0.720883	-2.04158	-1.53584	-1.53857	0.330932	-0.388328	-1.30535	0.863101	0.0795534	-0.319355	0.632955	0.813845
ENSMUSG00000040998	Npnt	1.4461	1.63537	1.12843	1.45541	-1.34356	-1.63043	-0.465038	-1.77394	-0.140814	-0.471451	-1.46368	1.35875	-0.59906	-0.509403	0.396443	0.976874
ENSMUSG00000032744	Heyl	1.10119	0.767905	1.07914	1.27736	-1.30384	-1.66203	-1.5874	-1.83318	0.455272	-0.328097	-0.346146	0.905517	0.111786	0.161641	0.305658	0.895223
ENSMUSG00000043631	Ecm2	1.17803	1.31892	1.3758	1.18617	-0.977733	-1.70968	-1.24555	-1.57799	-0.418467	0.349891	-0.525079	0.473266	-0.309488	0.0908254	0.32409	0.466996
ENSMUSG00000027827	Kcnab1	1.31393	1.56308	1.25778	1.31026	-0.547592	-1.79329	-1.18176	-1.5958	-0.219793	-0.245181	-0.859404	0.875618	-0.370043	-0.282089	0.190809	0.58347
ENSMUSG00000026255	Efhd1	1.59121	1.62669	1.20469	1.62235	-0.537618	-1.60157	-0.466695	-1.85544	-0.459908	-0.472632	-1.5615	1.04674	-0.791077	-0.476387	0.343003	0.788141
ENSMUSG00000039601	Rcan2	1.32911	1.25281	1.2932	1.2563	-1.03696	-1.86864	-0.682258	-1.75305	-0.141827	-0.461527	-1.32089	0.981149	-0.298634	0.295732	0.48978	0.665707
ENSMUSG00000026676	Ccdc3	1.45024	1.71837	1.29799	1.50118	-0.253055	-1.69334	-1.05486	-1.46592	-0.244415	-0.842978	-1.484	1.1742	-0.335592	-1.32283	0.651772	0.903245
ENSMUSG00000039115	Itga9	1.37088	1.71375	0.994199	1.17936	-1.22932	-1.55319	-0.735001	-1.59329	-0.163838	-0.133358	-0.863617	1.42896	-0.813945	-0.557059	0.352271	0.603202
ENSMUSG00000054889	Dsp	1.21314	1.31991	1.27696	1.25733	-1.38051	-1.50149	-0.922094	-1.28292	-0.286344	-0.635227	-1.1488	0.682716	-0.572536	1.44094	0.08592	0.453001
ENSMUSG00000062980	Cped1	1.25609	1.45272	1.49721	1.35441	-0.871805	-1.47814	-0.804894	-1.3957	-0.35178	-0.492507	-1.30734	0.652264	-0.308228	-0.232868	0.377485	0.653084
ENSMUSG00000078794	Dact3	1.10197	1.0279	0.998072	1.315	-1.22382	-1.67492	-1.05338	-1.67601	0.236313	0.0175141	-0.495731	1.06639	-0.388406	-0.0913402	0.225855	0.61459
ENSMUSG00000037852	Cpe	1.31148	1.37379	1.41718	1.35091	-0.768316	-1.5179	-0.79526	-1.50226	-0.287456	-0.472929	-1.19854	0.894395	-0.563707	-0.000346221	0.209918	0.549048
ENSMUSG00000022836	Mylk	1.19283	1.31379	1.19181	1.40089	-0.638242	-1.83446	-0.8054	-1.61253	-0.333695	-0.115922	-0.986227	0.824568	-0.366466	-0.327255	0.297782	0.798523
ENSMUSG00000047844	Bex4	1.36647	1.52182	1.45997	1.27257	-0.658639	-1.24669	-0.464515	-1.96192	0.437038	-0.627896	-0.817167	0.547213	-0.117419	-0.28	-0.985197	0.554359
ENSMUSG00000037736	Limch1	1.56118	1.5561	0.721657	1.78124	-0.623923	-1.45692	-0.688976	-1.43306	-0.261211	-0.876504	-1.03382	0.815175	-0.538422	-0.155394	0.0770069	0.555875
ENSMUSG00000028005	Gucy1b1	1.22907	1.47949	1.38061	1.50346	-0.387926	-1.88578	-0.713398	-1.24181	-0.55843	-0.416074	-1.24818	0.698573	-0.436393	-0.311842	0.241783	0.666868
ENSMUSG00000039883	Lrrc17	1.17758	1.2046	1.30536	1.10432	-1.6951	-0.605077	-1.68936	-1.00038	0.0184046	-0.00955253	-0.946367	0.629334	-0.116236	-0.0159355	0.146082	0.492326
ENSMUSG00000098424	Gm27202	0.794114	0.577177	0.423117	0.853893	-1.81967	-1.81537	-0.991863	-2.49803	0.691497	0.265317	0.48514	1.07498	-0.0781368	0.448238	0.699886	0.889715
ENSMUSG00000050503	Fbxl22	0.969363	0.702771	0.277726	1.27102	-1.15892	-1.68262	-1.5342	-2.11662	0.472595	0.96454	-0.102919	1.28596	-0.502136	0.230945	-0.160527	1.08302
ENSMUSG00000015932	Dstn	1.36211	1.63812	1.49084	1.27246	-0.538751	-1.27046	-0.757615	-1.36912	-0.497385	-0.801009	-1.58931	0.857845	-0.612873	-0.249915	0.34579	0.719275
ENSMUSG00000026421	Csrp1	1.12841	1.28508	1.06074	0.954388	-0.647711	-1.84562	-1.12142	-1.59445	0.0527338	-0.16911	-0.893169	1.17025	-0.399559	-0.0184287	0.348623	0.689226
ENSMUSG00000074971	Fibin	1.15874	1.33508	1.82554	0.98115	-0.486018	-1.43532	-1.07452	-1.33774	-0.503034	-0.31427	-1.00672	0.243323	-0.479521	0.36771	0.685234	0.0403654
ENSMUSG00000029436	Mmp17	1.3042	1.37994	1.20582	1.1413	-0.549329	-1.51202	-0.919248	-1.5957	-0.105425	-0.337618	-1.05005	1.09729	-0.59375	-0.382095	0.380155	0.53654
ENSMUSG00000031636	Pdlim3	0.99889	1.08857	0.817466	0.850926	-0.931832	-1.94265	-0.711546	-2.14688	-0.324116	0.652835	-0.30053	0.897467	-0.497125	0.42977	0.328521	0.790236
ENSMUSG00000047648	Fbxo30	1.47718	1.35339	0.87267	1.29255	-1.0019	-1.58328	-0.592682	-1.27902	-0.579654	0.0955628	-1.0574	0.973278	-0.758387	-0.281925	0.181522	0.888102
ENSMUSG00000045555	Mettl24	1.08047	0.960146	1.35031	1.16174	-1.40628	-1.31111	-0.628469	-1.55321	-0.0598007	-0.382108	-0.103206	0.528964	-0.347887	0.00258401	0.324434	0.383421
ENSMUSG00000020900	Myh10	1.27565	1.36486	0.844788	1.15506	-1.08451	-1.44669	-0.854574	-1.41879	-0.159688	-0.10045	-0.640868	1.07727	-0.355174	-0.305543	0.167711	0.48095
ENSMUSG00000049107	Ntf3	1.3574	0.833175	1.11905	1.44365	-0.715133	-1.50077	-1.08246	-1.37698	-0.57884	-0.124858	-0.233195	0.616969	-0.322653	-0.484988	0.62939	0.420244
ENSMUSG00000076315	Mir343	1.55366	1.06432	0.723195	1.11653	-1.22876	-1.22876	-1.22876	-1.22876	1.51445	-1.22876	0.393865	-1.22876	0.46033	-1.22876	0.751713	1.02322
ENSMUSG00000039899	Fgl2	1.17319	1.40942	1.41322	1.17244	-1.33719	-1.09702	-0.0742278	-1.68816	-0.340398	-0.341774	-1.04404	0.714529	-0.648807	-0.0624389	0.252424	0.498839
ENSMUSG00000032006	Pdgfd	1.21934	1.40335	0.945856	1.36248	-0.837107	-1.2357	-0.661611	-1.60953	-0.108951	-0.691004	-0.767159	0.811121	-0.219336	-0.328039	0.384075	0.332219
ENSMUSG00000103409	Lsmem2	1.4747	1.18252	0.655989	0.900458	-1.29831	-1.05356	-1.22523	-1.44333	-0.780219	0.346952	-0.77195	0.914629	-0.653856	0.494631	0.687623	0.568933
ENSMUSG00000101445	Gm28932	1.28879	0.76177	0.723714	0.913894	-0.692937	-2.43914	-0.892867	-1.5078	0.201228	0.254208	0.0982072	0.758959	0.0650684	0.0571649	0.230854	0.178874
ENSMUSG00000028464	Tpm2	0.816645	0.855523	0.815087	0.824159	-0.894035	-1.90188	-1.12787	-1.97889	0.15704	0.385444	-0.318156	1.0079	-0.16269	0.337579	0.382157	0.801985
ENSMUSG00000033910	Gucy1a1	1.25273	1.26488	1.13826	1.22257	-0.253127	-1.84301	-0.896086	-1.33789	-0.280727	-0.272407	-0.82093	0.57268	-0.239306	-0.300782	0.101241	0.691896
ENSMUSG00000041731	Pgm5	1.02162	1.19108	1.3229	0.932982	-1.01032	-1.76914	-0.615732	-1.28509	-0.262842	-0.457896	-1.06013	0.728466	-0.291991	0.178763	0.612706	0.764626
ENSMUSG00000059430	Actg2	1.0099	1.27067	1.12838	0.968833	-0.675804	-1.59423	-0.894001	-1.56922	-0.483221	0.0799189	-0.514375	1.2725	-0.713777	0.0830958	0.0544058	0.576925
ENSMUSG00000032289	Thsd4	0.986711	1.10656	1.08664	1.02583	-0.619116	-1.69317	-0.74149	-1.8369	-0.0587201	-0.0188972	-0.864228	0.945762	-0.249205	-0.0968262	0.293803	0.733251
ENSMUSG00000065599	Mir23b	0.681215	0.994381	0.319448	0.970085	-1.35338	-2.17454	-0.387233	-2.13202	0.0976126	0.659633	-0.134727	0.876332	0.0609226	0.204025	0.383059	0.935185
ENSMUSG00000026678	Rgs5	1.25062	1.52427	1.22382	1.26537	-0.0901561	-0.765108	-0.912904	-1.95722	-0.560966	-0.561569	-0.985702	1.09342	-0.486261	-0.966606	0.366069	0.56292
ENSMUSG00000073759	4933407E24Rik	0.976957	1.52272	1.094	1.17881	-1.02029	-0.967536	-1.20572	-1.01983	-0.890988	0.00384567	-0.575683	0.774621	-0.183633	-0.234603	0.352217	0.195103
ENSMUSG00000109635	Gm45670	0.599816	0.432446	0.96055	0.715894	-0.797985	-2.00091	-1.67179	-1.79681	0.303538	0.898977	-0.0709505	0.809127	-0.470454	1.33437	0.398652	0.355544
ENSMUSG00000036533	Cdc42ep3	1.29132	0.936846	0.988153	1.10789	-0.690356	-1.3907	-0.939866	-1.59246	-0.164765	-0.10004	-0.659436	0.532374	-0.257929	-0.00615943	0.215005	0.730121
ENSMUSG00000046491	C1qtnf2	1.15374	0.969678	0.750613	0.990803	-1.01234	-1.43494	-1.382	-1.17121	0.33056	0.255764	-0.444401	0.92173	-0.325625	-0.0911381	-0.0060427	0.494805
ENSMUSG00000058135	Gstm1	0.826152	0.6743	0.937306	0.874918	-0.706556	-2.0881	-1.40146	-1.29818	0.35499	0.0640587	-0.136433	0.356501	0.143635	0.472071	0.43072	0.496074
ENSMUSG00000032366	Tpm1	0.875501	1.00013	0.73596	0.913482	-0.848197	-1.73656	-0.967192	-1.71949	-0.0585235	-0.055176	-0.56137	0.836151	-0.481668	1.4409	0.0885718	0.537487
ENSMUSG00000042793	Lgr6	0.791669	0.908942	0.651271	0.923035	-1.11478	-1.90048	-0.802088	-1.69782	-0.0721343	0.359289	-0.430509	0.926586	0.0167186	0.232437	0.497116	0.710747
ENSMUSG00000061718	Ppp1r1b	0.581499	0.563576	1.3909	1.28939	-0.637712	-1.40561	-1.5736	-1.32124	0.50399	0.26271	-0.438598	0.049435	-0.175898	0.732725	-0.174773	0.353206
ENSMUSG00000030048	Gkn3	0.298987	0.419465	1.3678	0.223116	-1.51383	-1.43081	-1.52143	-1.97568	0.820607	0.42062	-0.0807863	0.0674579	0.665522	0.639818	1.24713	0.352022
ENSMUSG00000048368	Omd	1.02605	1.22491	1.2041	1.07151	-0.919933	-1.5133	-1.1284	-0.651591	-0.399984	-0.0392668	-0.398195	0.155158	-0.282585	0.441297	0.166378	0.043849
ENSMUSG00000028780	Sema3c	0.956577	1.19101	1.21225	1.05059	-1.0112	-1.14788	-1.04587	-1.11355	-0.123072	-0.013579	-0.662088	0.592305	-0.397839	-0.0344441	0.0891164	0.457673
ENSMUSG00000085069	Gm13111	1.07193	1.04673	0.764918	1.16855	-0.744448	-1.33803	-0.909793	-1.64817	0.171509	-0.399743	-0.450323	0.497756	-0.0366418	-0.466854	0.302021	0.970591
ENSMUSG00000020218	Wif1	0.634893	1.10232	1.47281	0.795847	-1.62587	-0.989315	-0.718919	-1.34918	-0.369732	0.124943	-0.870707	1.13326	-0.598901	0.86759	-0.0850599	0.476012
ENSMUSG00000055691	Gja6	0.867652	1.14182	0.954176	1.37594	-1.02718	-0.880655	-0.926688	-1.51011	-0.357344	-0.0700041	-0.547959	0.606805	-0.276084	-0.24797	0.339692	0.557906
ENSMUSG00000057604	Lmcd1	1.5792	1.50763	0.302685	1.03188	-0.876264	-1.64103	-0.32908	-1.39082	-0.151302	-0.3346	-0.748475	1.33631	-0.941696	-0.48899	0.272877	0.871669
ENSMUSG00000040254	Sema3d	0.96781	1.26083	1.48792	1.1886	-0.559415	-1.2597	-0.870535	-1.06366	-0.112878	-0.502123	-1.17297	0.490771	-0.357688	-0.147412	0.342319	0.308137
ENSMUSG00000037362	Nov	0.868669	1.28697	1.3037	1.19468	-0.552379	-1.40703	-0.37691	-1.63733	-0.0733815	-0.477592	-1.97694	0.932163	-0.419274	0.0825439	0.281264	0.97085
ENSMUSG00000024578	Il17b	1.3614	1.19626	1.00879	0.94872	-1.20385	-1.27202	-0.326568	-1.26488	-0.141074	0.269876	-0.86411	1.09454	-1.01363	-0.0404167	0.0722743	0.174685
ENSMUSG00000044550	Tceal3	1.18454	1.12799	1.0828	1.13659	-0.868711	-1.15288	-0.799477	-1.2151	-0.392541	-0.271686	-0.559094	0.709062	-0.113602	-0.294386	0.108568	0.317928
ENSMUSG00000002980	Bcam	0.720536	0.688367	0.797905	0.783613	-1.09924	-1.87929	-0.980447	-1.5908	0.370919	0.416439	-0.29445	0.941222	-0.234203	0.185252	0.390116	0.784056
ENSMUSG00000031024	St5	1.12253	0.940329	0.790113	1.12893	-0.678284	-1.41406	-0.967917	-1.45155	-0.0338517	-0.222205	-0.197065	0.654949	-0.20733	-0.13391	0.19898	0.470332
ENSMUSG00000019851	Perp	0.949579	1.11714	1.49453	1.01612	-0.645958	-1.4025	-0.75896	-1.09626	0.0286868	-0.495134	-1.89075	0.466048	-0.530827	0.933989	0.287982	0.526309
ENSMUSG00000029108	Pcdh7	1.08799	1.30618	1.28759	1.17283	-0.350931	-1.26096	-0.727285	-1.28348	-0.339964	-0.472242	-1.22324	0.65546	-0.446505	-0.202533	0.286881	0.510207
ENSMUSG00000006219	Fblim1	0.746607	0.747337	0.763254	0.848242	-1.07327	-1.65146	-0.901137	-1.74339	0.129851	0.628172	0.21746	0.690522	-0.147821	0.0910303	0.141998	0.512596
ENSMUSG00000021870	Slmap	0.933561	1.40503	1.06275	0.995714	-0.700069	-1.30039	-0.649701	-1.41354	-0.409613	-0.338647	-0.763776	0.591088	-0.120572	-0.0939968	0.281213	0.520947
ENSMUSG00000027883	Gpsm2	1.29359	0.983565	0.571071	1.17372	-0.699013	-1.12999	-1.14261	-1.46384	-0.129403	0.320399	-0.362878	0.898321	-0.540369	-0.574193	0.103408	0.698206
ENSMUSG00000016382	Pls3	1.13568	1.3947	1.1714	1.23244	-0.626099	-1.10102	-0.501802	-1.28744	-0.431793	-0.39173	-1.27824	0.79701	-0.618159	-0.387711	0.225334	0.667432
ENSMUSG00000033715	Akr1c14	1.06816	1.16584	1.25038	1.07112	-1.02037	-0.91759	-0.60664	-1.34506	-0.147561	-0.193442	-0.743451	0.210426	-0.192168	0.0598498	-0.103339	0.443834
ENSMUSG00000029859	Epha1	0.784599	0.79684	0.744201	0.749208	-1.49491	-1.48767	-0.743287	-1.58235	0.065506	0.411448	0.0523261	0.530574	-0.171469	0.543339	0.504534	0.297113
ENSMUSG00000103735	Gm38317	1.08706	1.13987	1.13965	1.54923	-1.05573	-0.390798	-1.10852	-0.898989	-0.217802	-0.849032	-1.3791	0.82566	-0.57793	-0.0607384	0.212512	0.584652
ENSMUSG00000034881	Tbxa2r	0.532052	0.672043	0.580698	0.815007	-1.33004	-1.07505	-1.45954	-1.89823	0.50226	0.614418	0.18793	0.922665	-0.145776	0.354417	0.329067	0.398089
ENSMUSG00000015342	Xk	1.15302	1.39488	1.05606	0.848571	-0.924348	-1.23203	-0.810241	-0.940199	-0.342442	-0.120284	-1.20872	0.936842	-0.369276	-0.226122	0.300722	0.483563
ENSMUSG00000026483	Fam129a	1.0416	1.32222	1.17869	1.00928	-0.818096	-1.0267	-0.857504	-1.08304	-0.213142	-0.475703	-1.13025	0.863539	-0.437368	-0.389475	0.256743	0.759202
ENSMUSG00000031994	Adamts8	0.764004	1.05009	1.0994	1.07235	-0.705613	-1.377	-1.1118	-1.14651	-0.00490572	0.272973	-0.498639	0.681799	-0.327417	-0.544839	0.476543	0.299565
ENSMUSG00000021373	Cap2	0.833991	0.767388	0.99769	0.984022	-0.669939	-1.56617	-0.680541	-1.78168	-0.371913	0.115089	-0.365695	0.534318	-0.384802	0.497019	0.368826	0.7224
ENSMUSG00000030562	Nox4	0.883155	0.994502	1.45801	1.19276	-0.499715	-1.24176	-0.794241	-1.1887	-0.223679	-0.126918	-0.931055	0.24695	-0.30012	-0.396442	0.444672	0.482577
ENSMUSG00000035873	Pawr	1.39272	1.48751	1.10453	1.42298	-0.108593	-1.49027	-0.0295075	-1.16623	-0.275141	-0.455483	-1.42969	0.581378	-0.912017	-0.676731	-0.115705	0.670253
ENSMUSG00000049313	Sorl1	0.967077	1.03254	0.917382	0.903755	-1.22972	-1.14932	-0.565066	-1.40419	-0.293493	-0.415172	-1.09167	0.707168	0.546347	-0.152299	0.599496	0.627164
ENSMUSG00000027996	Sfrp2	1.55516	1.27233	1.12358	0.840571	-1.83323	0.196331	-1.30377	-0.411646	0.0427401	0.140584	-0.936707	1.2391	-0.905983	-0.943776	0.183435	-0.258716
ENSMUSG00000032085	Tagln	0.78531	0.785196	0.722395	0.714683	-0.666397	-1.68485	-0.813721	-1.96595	0.155187	0.130191	-0.452498	1.17326	-0.114469	0.120518	0.404105	0.707032
ENSMUSG00000022061	Nkx3-1	0.658314	0.548704	0.860473	0.996474	-1.25668	-1.47318	-0.863309	-1.44423	0.726303	0.182972	-0.338394	0.724826	-0.0558003	-0.364051	0.339444	0.758135
ENSMUSG00000068748	Ptprz1	0.821221	1.15415	0.623856	1.18599	-0.934658	-1.43984	-0.871042	-1.0692	-0.138877	-0.000346984	-0.25408	1.19195	-0.418792	-0.352776	0.17737	0.325078
ENSMUSG00000044345	Marveld1	0.847306	0.896702	0.993151	0.909298	-0.711432	-1.34626	-1.06573	-1.28907	0.0742126	0.0365937	-0.442766	0.683602	-0.314176	-0.0781904	0.249034	0.557712
ENSMUSG00000039257	Vstm2b	1.22968	1.2003	0.836215	0.957029	-1.00474	-1.03344	-0.631553	-1.15137	-0.308673	0.302505	-0.507838	0.406978	-0.106673	-0.121106	0.170018	-0.23733
ENSMUSG00000031661	Nkd1	0.898239	0.93908	0.798853	0.948831	-0.561985	-1.13955	-1.20157	-1.55509	0.0424019	0.157416	-0.684816	0.910664	-0.219329	-0.131058	0.177475	0.620432
ENSMUSG00000074227	Spint2	1.00606	0.990778	0.905921	1.04289	-0.523475	-1.09053	-0.999381	-1.48248	0.0332019	-0.176244	-0.595601	0.696252	-0.352966	0.0109243	0.152459	0.382206
ENSMUSG00000032702	Kank1	0.848898	0.811692	0.83668	1.0394	-0.806126	-1.59051	-0.818202	-1.288	0.131693	-0.0268032	-0.31287	0.501169	-0.0589024	-0.204343	0.185416	0.750818
ENSMUSG00000015143	Actn1	0.916224	1.05693	0.997906	1.11967	-0.734292	-1.22863	-0.622578	-1.35722	-0.213433	0.055698	-0.660356	0.860234	-0.495843	-0.469311	0.132841	0.642157
ENSMUSG00000005611	Mrvi1	0.920701	0.831116	0.687655	0.736772	-0.77466	-1.67363	-0.672588	-1.69459	-0.000899466	0.207624	-0.0563726	1.0671	-0.222968	-0.218797	0.152613	0.710922
ENSMUSG00000019907	Ppp1r12a	0.762396	0.855739	0.662357	0.910021	-0.565005	-1.57704	-0.976351	-1.65972	-0.126873	0.610931	0.18382	0.480321	-0.235046	-0.0773569	0.133684	0.618125
ENSMUSG00000041577	Prelp	0.973147	0.96733	1.02876	0.903711	-1.48686	-0.7343	-0.969428	-0.892266	-0.140277	-0.639444	-0.79778	0.513376	0.305528	-0.0605614	0.487744	0.54132
ENSMUSG00000041696	Rasl12	0.871442	0.940404	0.583681	0.801776	-0.890852	-1.4137	-0.683051	-1.7318	-0.17588	0.328027	0.0388113	0.751259	-0.179256	-0.0123246	0.308828	0.462627
ENSMUSG00000090841	Myl6	0.811818	0.729461	0.60575	0.804357	-1.06283	-1.42054	-0.947958	-1.487	0.15021	0.311954	-0.0631191	0.729448	-0.177137	0.294727	0.216186	0.504671
ENSMUSG00000071317	Bves	0.884153	1.17863	0.615584	0.83138	-0.979936	-1.25401	-0.740406	-1.37076	-0.145738	0.0279228	-0.484198	0.438435	-0.448984	0.770254	0.180257	0.497424
ENSMUSG00000023829	Slc22a1	0.943092	0.984876	0.606938	1.36993	-0.499912	-1.63545	-0.600705	-1.17909	0.198727	0.214601	-0.654169	0.574211	-0.771169	-0.0506486	0.0215249	0.477239
ENSMUSG00000042109	Csdc2	0.742873	0.86658	0.871899	0.781688	-0.330134	-1.96261	-1.01386	-1.24877	0.144408	-0.125614	-0.920602	0.808756	-0.340585	0.652948	0.407456	0.665561
ENSMUSG00000057719	Sh3rf2	1.18475	1.31126	0.885239	1.19287	-0.451228	-1.19187	-0.618069	-0.982613	-0.188365	-0.762095	-0.713396	0.400806	-0.284976	-0.263679	0.0924876	0.388878
ENSMUSG00000020672	Sntg2	1.01278	1.15913	0.740052	0.905896	-0.793917	-0.709995	-1.03098	-1.46132	-0.300072	-0.000742964	-0.0687738	0.705881	-0.375364	-0.182556	0.0877554	0.312228
ENSMUSG00000029761	Cald1	1.18438	1.31631	1.1233	1.15078	-0.631491	-0.952685	-0.466035	-0.985882	-0.422128	-0.610084	-1.00708	0.709162	-0.566493	-0.574809	0.146297	0.586464
ENSMUSG00000042613	Pbxip1	0.807685	0.90507	0.858527	0.771501	-1.00552	-1.08054	-0.855054	-1.50556	-0.00236798	0.0713027	-0.586034	0.867258	-0.213887	0.162316	0.306756	0.498547
ENSMUSG00000073557	Ppp1r12b	0.901861	1.02961	0.901614	0.878088	-0.517822	-1.37808	-0.84989	-1.32529	-0.2617	0.121071	-0.543733	0.707196	-0.260912	-0.0965983	0.211281	0.483304
ENSMUSG00000027316	Gfra4	0.803685	0.669131	0.702277	0.867104	-1.09293	-1.34507	-0.932323	-1.36952	0.139308	0.445615	0.250439	0.457436	-0.236587	0.159042	-0.0517954	0.534189
ENSMUSG00000065445	Mir143	0.481266	0.309752	0.461246	0.879181	0.13154	-3.54635	-0.29906	-1.89861	0.737224	0.824472	-0.573439	1.15786	0.394676	-0.17679	-0.00880997	1.12584
ENSMUSG00000089636	1700058P15Rik	1.13107	0.525099	0.57806	1.00755	-1.90406	-1.70935	-0.381075	-0.486245	-0.0246999	0.782902	-1.11682	1.02675	-0.404925	-0.0949494	0.316941	0.753756
ENSMUSG00000085382	Gm13861	0.760107	0.312729	0.744447	0.945253	-0.569042	-1.44211	-1.02763	-1.89713	0.169573	0.495507	-0.350307	0.502324	-0.363645	0.201137	0.928964	0.589827
ENSMUSG00000030376	Slc8a2	0.767496	0.833818	0.991589	0.883954	-0.43841	-1.34786	-0.732069	-1.68504	-0.0553081	-0.0428652	-0.733881	0.694645	-0.0999289	-0.0799432	0.42446	0.619342
ENSMUSG00000050288	Fzd2	0.949217	0.719377	0.87454	1.01549	-0.854589	-0.726663	-1.12211	-1.41437	0.00983777	-0.00869627	-0.490532	0.670064	-0.407044	-0.120471	0.280872	0.625081
ENSMUSG00000030553	Pgpep1l	0.486306	0.712559	0.807522	1.0559	-1.32828	-1.29449	-0.535783	-1.44043	-0.481552	0.930767	-0.333072	0.341699	0.064576	0.163771	0.165406	0.685107
ENSMUSG00000032648	Pygm	0.702596	0.628788	0.306974	0.680028	-0.799493	-1.90111	-0.857253	-1.7397	0.216881	0.280685	0.00421037	0.484231	-0.313936	2.10916	-0.293772	0.491711
ENSMUSG00000063430	Wscd2	0.823906	0.836437	0.493922	0.90275	-0.880445	-1.3744	-0.930621	-1.35786	0.238613	0.223203	-0.324996	0.724374	-0.225757	0.0758953	0.110005	0.664971
ENSMUSG00000088901	Mir1943	0.918463	0.353428	1.4261	0.541804	-1.08894	-1.08894	-1.08894	-1.08894	1.13054	-1.08894	-1.08894	0.580696	0.92802	-0.183435	-1.08894	1.92694
ENSMUSG00000041329	Atp1b2	0.863824	0.851806	1.10705	0.918002	-0.15912	-1.35555	-1.15557	-1.18366	-0.0566419	-0.317101	-0.716798	0.495362	-0.12164	-0.0648517	0.326134	0.568754
ENSMUSG00000039646	Vasn	0.981235	1.22457	0.940919	1.03025	-0.839014	-0.74708	-0.536536	-1.27206	0.0653305	-0.363511	-1.17737	0.972703	-0.755713	-0.444814	0.295557	0.625528
ENSMUSG00000038319	Kcnh2	0.630472	0.315136	0.309665	0.811256	-0.538992	-1.87244	-1.29008	-1.797	0.527172	0.861256	0.579505	0.675586	-0.0309346	0.216538	-0.0393833	0.642254
ENSMUSG00000024098	Twsg1	1.16117	1.3226	1.17392	1.05619	-0.787863	-0.67226	-0.514699	-0.852128	-0.153186	-0.765169	-1.27811	0.649595	-0.646409	-0.319163	0.247575	0.377941
ENSMUSG00000029552	Tes	1.28038	1.54997	1.06005	1.41145	-0.24805	-0.638559	-0.393057	-0.95494	-0.945856	-0.619676	-1.21175	0.645796	-0.770337	-0.726515	0.106256	0.454833
ENSMUSG00000060680	Gm8894	0.620224	0.970574	0.906407	0.971717	-1.1733	-0.972699	-1.09288	-0.793051	-0.0754392	-0.277972	-0.348097	0.604233	-0.0808068	0.179071	0.0907552	0.471262
ENSMUSG00000006526	Tmem110	0.96928	0.963721	0.573408	0.953217	-0.851008	-1.19859	-0.663723	-1.30991	-0.0627443	-0.0622203	-0.317621	0.685254	0.0416868	-0.293036	0.190364	0.381913
ENSMUSG00000040488	Ltbp4	0.700453	0.690311	0.927673	0.764842	-0.611677	-1.2311	-1.25649	-1.29222	0.234864	0.236664	-0.2052	0.500368	-0.207437	0.15713	0.180927	0.410886
ENSMUSG00000022840	Adcy5	0.526022	0.684286	0.823973	0.797282	-0.377044	-1.73655	-0.94243	-1.57918	0.0918451	0.310333	-0.380111	0.48067	-0.108366	0.325811	0.472639	0.610828
ENSMUSG00000024990	Rbp4	0.618262	0.543115	0.795285	0.60556	-0.915331	-1.76367	-1.01325	-1.19606	0.205047	0.0201312	0.621299	0.468108	0.361032	0.0429996	0.539729	0.067731
ENSMUSG00000026335	Pam	1.12448	1.20922	1.25408	0.986492	-0.740525	-0.634264	-0.612217	-0.868334	-0.262475	-0.523346	-1.41911	0.682838	-0.724407	-0.0442604	0.161738	0.410103
ENSMUSG00000050830	Vwc2	1.12037	0.869066	1.52044	1.12105	0.301493	-1.35244	-0.505822	-1.22761	-0.0726222	-0.547731	-1.23855	0.0702924	-0.276938	-0.18675	0.516219	-0.110458
ENSMUSG00000043415	Otud1	0.995528	1.08941	1.04012	1.05533	-0.491762	-0.920601	-0.680832	-1.13864	-0.43977	0.111124	-0.8432	0.383952	-0.403174	0.108763	-0.113347	0.247087
ENSMUSG00000020902	Ntn1	1.30244	1.27711	1.06871	0.835487	-0.605459	-0.781679	-0.768418	-0.771061	-0.216862	-0.516842	-1.35841	0.848408	-0.51257	-0.332241	0.241833	0.289553
ENSMUSG00000052305	Hbb-bs	3.4601	1.77423	0.179774	0.530224	-0.158159	-1.008	0.144069	-0.442212	-1.05084	0.831995	-0.152611	1.6274	-1.66888	-2.18882	-0.873588	-1.00469
ENSMUSG00000026208	Des	-0.0582207	0.503068	0.49259	0.733537	-0.898029	-1.66736	-1.11574	-2.03485	0.15324	0.298932	-0.316317	0.648165	0.0728347	2.26978	0.171886	0.746488
ENSMUSG00000074039	4930520O04Rik	0.913479	0.741458	0.468026	0.948588	-1.07981	-1.39965	-0.677925	-1.11151	0.00606665	0.117828	-0.277569	0.74314	-0.200323	-0.14183	0.186204	0.76383
ENSMUSG00000029860	Zyx	0.513995	0.846751	0.785046	0.675955	-0.958	-1.36119	-0.743983	-1.43002	0.0181661	0.242197	-0.0620256	0.645321	-0.304687	0.271037	0.409636	0.451806
ENSMUSG00000047746	Fbxo40	0.523583	1.0221	0.880704	0.710227	-0.411274	-1.62032	-0.631811	-1.49898	-0.398211	-0.145599	-0.34652	0.401199	-0.290088	1.00568	0.561562	0.237745
ENSMUSG00000095332	Gm9821	0.583819	0.453001	0.514758	0.705388	-0.743917	-1.41075	-0.864027	-2.01298	0.194845	1.30455	-0.618132	0.444489	0.199157	-0.169012	0.707173	0.711639
ENSMUSG00000036437	Npy1r	0.488757	1.23205	1.51546	0.687926	-0.401695	-1.50969	0.0240691	-1.45775	-0.557886	-0.287633	-1.37432	0.444842	-0.212502	0.31433	0.63942	0.454624
ENSMUSG00000037419	Endod1	1.1169	1.22355	0.583955	0.949369	-0.681959	-0.848764	-0.699267	-1.16093	-0.163618	-0.508405	-1.1484	0.931526	-0.602069	-0.229168	0.432858	0.804421
ENSMUSG00000044968	Napepld	0.966732	0.781959	0.587349	1.02564	-0.68449	-1.48308	-0.290838	-1.43285	-0.308357	0.284524	0.166426	0.521163	-0.131378	-0.381509	0.0989271	0.279779
ENSMUSG00000048442	Smim5	0.571239	0.235593	0.233928	0.872037	-0.727534	-1.61172	-1.32409	-1.67358	0.338618	0.617792	0.223384	0.629764	0.136287	0.449324	0.134385	0.894579
ENSMUSG00000073940	Hbb-bt	3.31865	2.029	-0.0883031	0.760264	-0.369369	-0.702284	0.0860789	-0.226113	-1.07707	0.564275	-0.417329	1.49764	-0.757101	-2.32961	-1.27114	-1.01759
ENSMUSG00000062168	Ppef1	0.782311	0.920033	1.1862	0.84262	-0.297938	-1.18059	-0.753394	-1.25717	-0.151479	0.243408	-0.781332	0.552045	-0.336564	-0.428353	0.574973	0.0852297
ENSMUSG00000098327	Mir7087	1.03441	-0.515121	1.21637	0.709854	-1.19057	-1.19057	-1.19057	-1.19057	1.47382	-1.19057	0.927723	0.520849	0.872207	-1.19057	0.864856	0.0384387
ENSMUSG00000048503	Tmem136	0.952523	0.94468	0.513827	1.01571	-0.979919	-1.39944	-0.362952	-1.02128	-0.218091	0.266021	-0.574084	0.6405	-0.342836	-0.153009	0.342758	0.375587
ENSMUSG00000099068	Gm27861	0.289314	0.357716	0.768199	0.969876	-1.61668	-1.61668	-0.325688	-1.23526	0.08181	-0.245717	0.211373	0.544387	0.88863	0.263332	-0.367704	1.0331
ENSMUSG00000030098	Grip2	1.04032	0.504084	0.02714	0.848951	-0.617231	-1.9234	-0.293353	-1.92252	-0.113451	0.431993	0.399076	1.14101	-0.353464	-0.112528	0.373453	0.569918
ENSMUSG00000085419	Gm11734	0.595293	0.071069	0.0730349	0.357687	-1.15808	-1.23918	-1.50624	-2.1763	0.050268	2.01441	1.04039	0.508518	0.304591	0.0711491	0.251542	0.741852
ENSMUSG00000098813	Gm27326	1.51788	1.15258	1.01862	-0.0234329	-0.875896	-0.875896	-0.875896	-0.875896	-0.232444	1.98286	-0.875896	-0.875896	1.47398	-0.875896	-0.875896	0.11713
ENSMUSG00000020186	Csrp2	0.717369	0.708031	0.824097	0.881555	-0.693961	-1.34882	-0.528361	-1.43516	-0.263178	0.204613	-0.413539	0.881736	-0.583499	0.219038	0.283008	0.547067
ENSMUSG00000020542	Myocd	0.678438	1.75061	0.776705	0.409653	-0.578143	-1.44598	0.01455	-1.51058	-0.765089	0.42517	-0.917715	0.89721	-0.774476	0.0224523	0.356787	0.660411
ENSMUSG00000006205	Htra1	1.0392	1.01072	0.906788	0.807225	-0.767553	-0.722368	-0.681873	-1.17436	-0.0447109	-0.213581	-0.789191	1.01211	-0.633573	-0.389077	0.264619	0.37563
ENSMUSG00000033306	Lpp	1.09608	1.2195	0.973807	1.02176	-0.673018	-0.676977	-0.48933	-0.940641	-0.312136	-0.573106	-1.12473	0.917949	-0.526856	-0.707818	0.098342	0.69718
ENSMUSG00000027858	Tspan2	1.03885	1.29179	0.943912	1.02627	-0.359815	-1.20935	-0.459435	-0.75439	-0.341488	-0.260111	-1.06059	0.889429	-0.743474	-0.551116	-0.00213105	0.551648
ENSMUSG00000028989	Angptl7	0.830453	0.260384	1.45801	-0.304382	-1.33992	-1.30689	-0.761791	-1.42434	0.144359	0.346788	0.122641	0.628634	0.254103	1.57595	0.369144	-0.85315
ENSMUSG00000086774	Gm11915	1.0167	0.795894	1.2588	0.694488	-1.5507	-0.0394884	-0.168682	-1.5507	0.0760189	0.300447	-0.344782	0.324599	-0.488993	-0.0753394	-0.390787	0.142541
ENSMUSG00000041741	Pde3a	1.09544	1.19557	0.938203	0.867562	-0.420832	-1.02698	-0.397948	-1.12175	-0.355001	-0.402033	-1.0356	0.708548	-0.500208	-0.247493	0.15734	0.545183
ENSMUSG00000021798	Ldb3	0.667147	0.611613	0.382285	0.721188	-0.857222	-1.59858	-0.546982	-1.67109	0.0732907	0.257882	-0.42495	0.622188	-0.518239	1.59339	0.233152	0.454916
ENSMUSG00000110408	Gm45881	1.3233	0.882316	0.853964	0.536151	-0.35815	-0.974771	-1.44621	-0.678832	-0.487076	0.88541	-0.512107	0.661582	-0.396733	0.229695	-0.642451	0.123913
ENSMUSG00000022817	Itgb5	0.943818	0.976941	0.809166	0.941747	-0.95274	-0.709104	-0.664585	-1.03733	0.0498855	-0.165898	-1.00973	0.857914	-0.572109	-0.227425	0.275991	0.48346
ENSMUSG00000099411	2310015D24Rik	0.98578	1.14985	0.151741	1.21525	-0.878153	-0.90035	-0.686693	-1.06037	-0.0390704	0.108951	-0.129897	0.523595	-0.262187	-0.487689	0.0804101	0.228825
ENSMUSG00000021186	Fbln5	0.913505	1.08031	1.18551	0.771076	-1.07333	-0.688341	-0.47064	-0.843684	-0.0110663	-0.232277	-0.955893	0.850279	-0.471608	-0.330221	-0.0134121	0.289792
ENSMUSG00000037995	Igsf9	0.79576	0.341784	-0.0634556	1.08528	-0.635289	-1.58258	-1.23589	-1.39727	0.274656	1.14757	0.175837	1.31751	-0.297886	-0.193714	-0.302308	0.57
ENSMUSG00000004085	Map3k20	0.874756	0.903995	0.73107	0.853531	-0.85506	-0.974375	-0.758456	-1.0382	-0.340467	-0.134799	-0.383848	0.604732	-0.236336	0.0935226	0.110471	0.549468
ENSMUSG00000047963	Stbd1	0.859347	1.23404	1.30096	0.455951	-0.173719	-1.17149	-0.485562	-1.30621	0.106127	-0.49049	-0.679493	0.358544	-0.207927	0.226023	0.185823	-0.211933
ENSMUSG00000032135	Mcam	1.00941	1.02394	0.480231	0.9213	-0.55645	-1.26969	-0.828259	-0.891713	-0.0966083	0.093751	-0.443935	1.11569	-0.774152	-0.529893	0.180476	0.565904
ENSMUSG00000065592	Mir145a	0.588909	0.168403	0.451299	1.02131	-0.082802	-2.31457	-0.59648	-1.75507	0.362178	0.86794	-0.615498	0.858675	0.326362	-1.12808	0.576189	1.27124
ENSMUSG00000039103	Nexn	0.798558	0.835073	0.333187	0.761351	-0.639019	-1.48642	-0.441547	-1.66179	-0.315107	0.308684	-0.00660193	0.75759	-0.436713	0.808859	0.120722	0.263174
ENSMUSG00000004035	Gstm7	0.896198	0.758193	0.589487	1.03634	-0.771671	-1.67136	-0.707217	-0.518274	0.292562	-0.483711	-0.0902593	0.280676	-0.444507	-0.00824153	0.300819	0.540969
ENSMUSG00000017969	Ptgis	0.640269	0.801386	0.860716	0.819001	-0.7522	-1.24267	-0.523583	-1.298	-0.13794	0.0420333	-0.514766	0.736988	-0.506662	0.145614	0.365597	0.564215
ENSMUSG00000086043	Gm12473	0.588635	0.718158	0.634808	0.833575	-0.917935	-1.54594	-1.11072	-0.584599	0.326962	0.189747	-0.413073	0.413645	0.362208	-0.133577	-0.0136866	0.651788
ENSMUSG00000038305	Spats2l	0.769328	0.884653	1.02867	0.907204	-0.932637	-0.914283	-0.550365	-0.926334	-0.0805818	-0.331	-0.482655	0.47727	-0.308523	-0.141541	0.2939	0.306893
ENSMUSG00000107369	Gstm2-ps1	0.977915	0.669091	0.849401	0.920523	-0.446792	-1.09161	-1.24221	-0.700514	0.190592	-0.367504	-0.01068	0.318593	-0.578264	0.256848	0.00760851	0.247005
ENSMUSG00000031880	Rrad	0.981238	0.227444	0.268587	0.549781	-0.742294	-1.559	-0.651668	-1.90309	0.183425	0.875898	-0.141858	1.01141	-0.45629	0.426717	0.210094	0.719608
ENSMUSG00000035187	Nkx6-1	1.22304	1.20402	0.552028	1.11569	-0.415383	-0.89991	-0.519991	-0.941691	-0.233135	-0.657195	-0.547868	0.49872	-0.499084	-0.440801	0.205878	0.355677
ENSMUSG00000109455	Gm44710	0.626506	0.883093	0.722811	0.801831	-0.113911	-0.696055	-1.28479	-1.73936	0.1441	0.167113	-0.494075	0.547268	-0.0653565	-0.0754431	-0.105806	0.682076
ENSMUSG00000039953	Clstn1	0.874183	0.874713	0.927632	0.771176	-0.508992	-1.06778	-0.955371	-0.883934	-0.0624132	-0.327324	-0.658312	0.704615	-0.232193	-0.235681	0.399908	0.379771
ENSMUSG00000027386	Fbln7	1.15613	1.06411	0.214105	0.475519	-0.944949	-0.384501	-1.39541	-1.21297	0.382405	0.0859562	-0.423277	1.08465	-0.337011	-0.445723	0.348852	0.332122
ENSMUSG00000051236	Msrb3	1.01682	1.27359	1.01296	1.0437	-0.495752	-0.758328	-0.419969	-0.82406	-0.380147	-0.639069	-0.99062	0.570744	-0.528871	-0.380897	0.0221345	0.477751
ENSMUSG00000057337	Chst3	0.644615	0.847875	0.992136	0.776904	-0.376292	-1.27014	-0.602831	-1.32568	0.0588367	-0.3398	-0.52147	0.69159	-0.509918	-0.282468	0.665256	0.551388
ENSMUSG00000049565	Aknad1	1.00989	0.870674	0.559352	1.10386	-0.772623	-0.922182	-0.723859	-0.839797	-0.163907	0.0562883	-0.467105	0.398017	-0.347654	-0.209131	0.17303	0.275145
ENSMUSG00000055301	Adh7	0.682426	1.21625	1.00368	0.43869	-0.636241	-1.05019	-0.963205	-0.809653	-0.12288	-0.360605	-0.134617	0.11831	-0.10395	-0.00119511	0.708529	0.0146562
ENSMUSG00000031328	Flna	0.56401	0.56703	0.488894	0.610529	-0.437595	-1.63751	-0.913879	-1.57194	0.0355112	0.897484	0.217968	0.67848	-0.215794	0.0572098	0.0750301	0.584567
ENSMUSG00000026249	Serpine2	1.16993	1.14637	1.04572	1.07117	-0.378501	-0.78124	-0.262504	-0.907684	-0.48166	-0.377904	-1.4657	0.910874	-0.813209	-0.671719	0.250532	0.545529
ENSMUSG00000059970	Hspa2	0.9603	1.0484	1.36538	1.02583	-0.211502	-1.14245	-0.274523	-0.722345	-0.430102	-0.762223	-1.06731	0.30699	-0.587189	0.0484443	0.120934	0.32136
ENSMUSG00000033209	Ttc28	0.819721	1.04524	0.867644	0.858872	-0.907397	-0.698628	-0.78798	-0.762211	-0.10454	-0.597602	-0.735469	0.645086	-0.219167	-0.314826	0.273576	0.617685
ENSMUSG00000024290	Rock1	0.785643	1.20306	1.00527	0.801639	-0.468832	-1.14926	-0.287885	-1.03384	-0.375124	-0.3053	-0.527456	0.502424	-0.628868	-0.269201	0.138923	0.608802
ENSMUSG00000048387	Osr1	0.677274	0.60425	0.701728	0.784769	-0.928607	-0.880437	-0.87808	-1.27767	0.198121	-0.050996	-0.294457	0.771895	-0.112057	-0.0821444	0.322156	0.444259
ENSMUSG00000025666	Tmem47	1.13947	1.25894	1.242	1.31522	0.0404557	-0.798116	-0.246244	-0.758782	-0.525766	-0.710986	-1.46669	0.503472	-0.813285	-0.524791	-0.0800758	0.425182
ENSMUSG00000060467	Gm10080	0.904496	0.905946	0.977492	0.879237	-0.230388	-1.91084	-0.619655	-0.284225	-0.316616	-0.0627817	-0.843282	0.381453	-0.650019	-0.361916	0.520098	0.711004
ENSMUSG00000036052	Dnajb5	0.679099	1.06027	0.474165	0.75001	-0.748968	-1.34068	-0.486821	-1.16062	0.0285613	0.168247	-0.301243	0.856955	-0.524169	-0.0122735	0.0199616	0.537504
ENSMUSG00000028949	Smarcd3	0.335493	0.395663	0.426549	0.53293	-0.671549	-1.84513	-0.866243	-1.62348	0.429307	0.815303	0.532691	0.538999	-0.0942632	0.367889	0.345705	0.380136
ENSMUSG00000049872	Calhm5	1.08066	1.31617	0.891529	0.930284	-0.499755	-0.596971	-0.343477	-1.03488	-0.342599	-0.327237	-0.982486	0.686897	-0.967921	-0.321288	0.163916	0.347162
ENSMUSG00000031983	2310022B05Rik	1.46725	1.31058	0.432145	1.01526	-0.733486	-0.660666	-0.105934	-0.955155	-0.360135	-0.577205	-1.01919	1.33765	-0.98202	-0.577219	0.0415912	0.366537
ENSMUSG00000034898	Filip1	0.832333	1.28023	0.710703	0.940722	-0.186636	-1.18193	-0.948164	-0.59906	-0.265373	-0.103432	-0.637291	0.572625	-0.461013	-0.145728	-0.0727492	0.264761
ENSMUSG00000034780	B3galt1	0.878574	1.08045	0.94708	0.89868	-0.0768056	-1.16875	-0.687255	-0.934018	-0.303787	-0.468994	-0.737821	0.585153	-0.416517	-0.161535	0.165876	0.39967
ENSMUSG00000050295	Foxc1	0.635919	0.704874	0.980185	0.987126	-0.208299	-1.2169	-0.694481	-1.24269	0.055377	0.264855	-0.712988	0.343483	-0.362522	-0.118801	0.0395147	0.545352
ENSMUSG00000001870	Ltbp1	0.933674	0.906053	0.76152	0.944028	-0.886547	-0.81698	-0.300614	-1.1208	-0.213492	-0.140024	-0.985158	1.0527	-0.575162	-0.275076	0.196944	0.51893
ENSMUSG00000023092	Fhl1	0.944291	0.924164	0.649376	0.796935	-0.550543	-1.07689	-0.544682	-1.18036	-0.184038	0.0220177	-0.643954	0.772021	-0.321914	-0.244481	0.241657	0.396408
ENSMUSG00000026308	Klhl30	1.00639	0.84598	0.281777	0.711226	-1.13384	-0.861725	-0.39241	-1.38692	0.0598736	0.217283	0.154593	1.10111	-0.841852	0.0201662	0.0259789	0.19237
ENSMUSG00000031990	Jam3	0.829717	0.781276	0.89491	0.734176	-0.478408	-1.10166	-0.768799	-1.02793	-0.230274	0.194361	-0.323941	0.529265	-0.277877	-0.0621126	0.0348805	0.272408
ENSMUSG00000046618	Olfml2a	0.899733	0.898489	0.835703	0.52611	-0.853017	-1.14489	-0.986011	-0.444315	-0.00212902	-0.218472	-0.414583	0.0847902	0.0212815	0.439903	-0.0370442	0.39445
ENSMUSG00000027536	Chmp4c	0.822712	0.99266	1.03917	0.76853	-0.524294	-0.885466	-0.484416	-1.06857	-0.307101	-0.580166	-0.736928	0.65424	-0.13931	-0.134995	0.173369	0.410572
ENSMUSG00000022358	Fbxo32	0.88796	0.813869	0.907889	0.955296	-0.724311	-0.941324	-0.67478	-0.672958	-0.329136	-0.0455961	-0.849223	0.319373	-0.388575	0.273309	-0.0307368	0.498945
ENSMUSG00000038530	Rgs4	1.22424	1.19349	0.991387	0.465559	-0.252896	-1.20701	-0.43182	-0.791911	-0.722125	0.26525	-1.21998	1.0029	-0.707013	-0.285918	0.271816	0.204037
ENSMUSG00000043336	Filip1l	0.776449	1.46888	0.982183	0.629779	-0.281098	-0.918882	-0.27413	-1.22526	-1.04608	0.217911	-0.486759	0.460137	-0.830757	0.0825182	0.00473072	0.440377
ENSMUSG00000026077	Npas2	2.4842	1.95386	-0.463866	1.25475	-0.721283	-0.417848	0.27694	-0.461757	-0.926756	-1.19615	-0.984703	1.45511	-0.838671	-0.767032	-0.286201	-0.360598
ENSMUSG00000111761	9230112J17Rik	0.530022	0.881979	0.777474	0.832791	-0.982862	-1.10882	-0.353852	-1.07855	-0.113561	0.0412258	-0.299209	0.217072	-0.396144	0.0724173	0.322715	0.657304
ENSMUSG00000024247	Pkdcc	0.771469	0.837009	0.335481	0.433713	-0.595194	-1.33617	-0.581839	-1.62569	0.0205027	0.548809	0.260458	0.835964	-0.486484	0.101615	0.493413	-0.0130567
ENSMUSG00000010051	Hyal1	0.707219	0.839231	0.94969	0.663673	-0.379346	-0.943872	-1.01653	-1.01089	0.33718	-0.428161	-0.495727	0.240462	0.0393003	-0.21304	0.320867	0.389943
ENSMUSG00000039987	Phtf2	0.763645	1.00842	0.867559	0.677694	-0.762384	-0.899845	-0.485005	-1.04506	-0.217337	-0.171836	-0.515384	0.594823	-0.467321	-0.0466021	0.40856	0.290066
ENSMUSG00000038387	Rras	0.735596	0.619351	0.927755	0.783057	-0.581595	-1.16613	-0.642722	-1.05054	-0.00274066	-0.0364709	-0.288447	0.418652	-0.23548	0.0663211	0.116307	0.337089
ENSMUSG00000102055	Gm28913	0.95288	0.614633	0.841776	0.71035	-1.38011	-0.54255	-0.0824333	-1.38011	0.00593396	0.545153	-1.38011	0.693052	-0.441488	-0.116505	0.397339	0.562194
ENSMUSG00000052430	Bmpr1b	0.833385	0.867969	0.947167	0.960531	-0.498569	-0.869292	-0.601946	-0.900368	-0.622154	0.191105	-0.99275	0.391696	-0.384438	-0.0500541	0.335719	0.392
ENSMUSG00000046329	Slc25a23	0.551421	0.557013	0.666787	0.375568	-1.18138	-1.23208	-0.895195	-1.01258	0.321376	0.114071	0.196418	0.3087	0.405149	0.0584187	0.394668	0.371653
ENSMUSG00000002012	Pnck	0.438356	0.267144	0.00296598	0.53848	-0.61111	-1.64431	-1.10723	-1.85843	0.384914	1.48841	0.971551	0.699908	-0.167264	0.370648	-0.17423	0.400193
ENSMUSG00000052629	Gm9885	0.639132	0.143139	0.179663	0.516189	-1.01018	-1.23267	-1.01837	-1.71138	-0.0161206	0.442234	0.702593	0.483368	0.825239	0.23567	0.331345	0.490148
ENSMUSG00000032224	Fam81a	0.844363	0.926507	0.458716	0.597517	-0.459555	-1.20806	-0.728962	-1.22548	0.114291	-0.219898	-0.407647	0.89393	-0.386602	-0.247258	0.309575	0.738565
ENSMUSG00000040138	Ndp	0.646104	0.707825	0.94392	0.557409	-0.592339	-1.17754	-0.815573	-0.996622	-0.203869	0.111997	-0.460829	0.458376	0.235796	-0.0727952	0.198434	0.459703
ENSMUSG00000036459	Wtip	0.754897	0.564408	0.304863	0.59395	-0.85747	-1.35027	-0.648566	-1.3585	0.052287	0.878441	0.60426	0.855558	-0.814415	-0.324412	0.322037	0.422939
ENSMUSG00000022186	Oxct1	0.797784	0.927484	0.725207	0.830317	-0.880498	-0.873194	-0.692889	-0.701807	-0.0405999	-0.617019	-0.272031	0.27596	-0.192765	0.312933	0.142518	0.258601
ENSMUSG00000024867	Pip5k1b	1.08727	1.04686	0.727249	1.22265	-0.243381	-0.789791	-0.50647	-0.798958	-0.594889	-0.298755	-0.899119	0.45136	-0.691417	0.230075	0.0113746	0.0459498
ENSMUSG00000075289	Carns1	0.374949	0.0426541	0.0506731	0.346889	-0.822787	-1.86596	-1.00511	-1.90099	0.283528	1.08467	0.927107	0.703363	0.343068	0.557635	0.231798	0.648517
ENSMUSG00000031274	Col4a5	0.872131	0.903476	0.760366	1.07262	-0.349828	-0.983157	-0.317242	-1.14198	-0.327003	0.146962	-0.941006	0.649774	-0.423637	-0.588135	0.0491679	0.617484
ENSMUSG00000025795	Rassf3	1.30504	1.39783	0.307618	0.998408	-0.620863	-0.587439	-0.419235	-0.75598	-0.649074	-0.723217	-0.89956	0.742503	-0.228009	-0.202447	-0.051866	0.386284
ENSMUSG00000069917	Hba-a2	3.33993	1.57207	0.041606	0.623249	-0.574279	-0.691687	-0.0890952	0.540896	-1.09579	-0.412816	-0.137983	1.90901	-1.83534	-1.65481	-0.742219	-0.792749
ENSMUSG00000053044	Cd8b1	-0.230294	1.14872	-0.0517096	1.846	-0.850245	-0.646478	-1.32786	-0.849626	1.26687	0.338812	-0.488952	0.133566	1.02971	-1.26714	1.18773	-1.23911
ENSMUSG00000109143	Gm10046	0.837408	0.725506	0.570346	0.932279	-0.282979	-1.18447	-1.06121	-0.788224	0.241582	0.219255	-0.0417792	0.727786	-0.971661	-0.995053	0.543468	0.527743
ENSMUSG00000030409	Dmpk	0.64086	0.440335	0.401462	0.57356	-0.610638	-1.56975	-0.62787	-1.51434	0.0779231	0.742748	0.278285	0.807769	-0.295815	0.0381622	0.119887	0.497419
ENSMUSG00000070803	Cited4	0.89008	0.0677867	0.394075	0.71467	-1.22194	-1.54286	-0.419554	-1.12588	0.632648	0.19689	-0.737247	0.433839	0.263744	1.27262	0.157476	0.0236576
ENSMUSG00000077575	Gm24888	1.30383	0.539044	-0.428668	0.306194	-1.16165	-1.16165	-1.16165	-1.16165	-0.296542	0.0435943	1.76395	1.18403	0.0295199	0.817278	0.546015	-1.16165
ENSMUSG00000032875	Arhgef17	0.832889	0.682399	0.671711	0.883744	-0.512968	-1.1876	-0.427822	-1.16467	0.0609567	-0.150095	-0.645362	0.66461	-0.407295	-0.230716	0.313554	0.616662
ENSMUSG00000025477	Inpp5a	1.04623	1.04119	0.587184	0.924618	-0.39443	-0.917581	-0.33931	-1.10606	-0.332282	-0.547708	-0.61497	0.713349	-0.489816	0.125272	0.0664395	0.237876
ENSMUSG00000054618	Gm9951	0.761614	0.824506	0.54467	0.840692	-0.364738	-1.25646	-0.573641	-1.18727	-0.389846	0.0303973	0.427458	0.425561	0.219658	-0.226924	-0.0171707	-0.0585097
ENSMUSG00000035285	Nat14	0.799894	0.485848	0.385007	0.619245	-1.37531	-1.19289	-0.534167	-0.953298	-0.00566632	0.81277	0.329062	0.705054	-0.202315	-0.0483748	-0.132362	0.307504
ENSMUSG00000022231	Sema5a	0.855291	1.00136	1.01477	0.869475	-0.526693	-0.652283	-0.547735	-0.877527	-0.0939839	-0.347774	-0.969699	0.32315	-0.39295	-0.418791	0.325173	0.438222
ENSMUSG00000020325	Fstl3	0.853967	1.19343	1.05221	1.14396	-0.366782	-0.914289	-0.0597996	-0.758698	-0.250133	-0.947651	-1.18854	0.83812	-0.574341	-0.466215	0.0223107	0.422456
ENSMUSG00000026304	Rab17	0.716818	0.482861	0.367488	0.327062	-0.818446	-1.01892	-1.18593	-1.41689	0.376085	0.758373	0.034045	0.839028	-0.0689514	-0.155803	0.00534882	0.75783
ENSMUSG00000031137	Fgf13	0.966521	0.974876	0.843526	0.803134	-0.07184	-1.44206	-0.721787	-0.508588	-0.272139	-0.899282	-1.09169	0.429392	-0.408953	0.738988	0.237255	0.422642
ENSMUSG00000041075	Fzd7	1.08799	0.887147	0.83434	1.14269	-0.346659	-0.816281	-0.465585	-0.714591	-0.112983	-0.722982	-1.21384	0.570134	-0.514487	-0.384619	0.115368	0.654368
ENSMUSG00000032380	Dapk2	1.02048	0.715728	0.404776	1.04485	-0.516411	-0.93388	-0.500927	-1.15416	-0.175895	-0.0945164	-0.282589	0.498655	-0.198423	0.0417004	0.153472	-0.0228553
ENSMUSG00000028476	Reck	0.840568	0.955592	1.04232	0.773425	-0.206518	-0.840345	-0.675495	-0.956485	-0.376015	-0.118308	-0.959234	0.366585	-0.312827	-0.185834	0.269349	0.383222
ENSMUSG00000031273	Col4a6	0.678569	0.581424	0.749698	0.713018	-0.55204	-1.10624	-0.403554	-1.48335	-0.333585	0.317153	-0.225272	0.664636	-0.233757	-0.120501	0.202339	0.551463
ENSMUSG00000030306	Tmtc1	0.656389	0.777921	1.28308	0.870549	-0.717403	-0.857019	-0.520437	-0.584908	-0.233791	-0.256753	-1.12274	0.275748	-0.303716	0.181163	0.275356	0.276564
ENSMUSG00000031292	Cdkl5	0.647258	0.853222	1.18728	0.78024	-0.689727	-0.838218	-0.559485	-0.707493	-0.222558	-0.748611	-0.552867	0.379808	-0.0376716	-0.142656	0.435801	0.215674
ENSMUSG00000087524	Gm14285	0.331861	0.451565	0.292438	1.07512	-0.711981	-1.39463	-0.799541	-1.20167	0.805665	-0.472974	0.845565	0.606391	-0.0329656	-0.530738	0.0844719	0.65142
ENSMUSG00000035606	Ky	0.975072	0.520767	-0.0501368	1.27249	-0.716282	-0.985201	-0.779829	-1.03078	0.0822555	-0.407918	-0.273252	0.813115	-0.0991866	-0.0149817	-0.0515837	0.745453
ENSMUSG00000026840	Lamc3	0.748591	0.365486	0.463607	0.466667	-0.842141	-1.04209	-0.540627	-1.75892	-0.0395818	0.609839	-0.208788	0.943803	-0.0529654	0.0512872	0.155983	0.679852
ENSMUSG00000059279	Olfr224	0.0159235	0.640004	0.848752	0.75558	-0.95461	-1.29677	-0.357818	-1.35471	-0.104468	0.105598	0.319543	-0.311767	0.505522	0.399516	0.256095	0.533607
ENSMUSG00000040966	Slc22a2	1.08432	0.913646	0.2295	0.939602	-1.11921	-0.668631	-0.326794	-0.934254	-0.486622	-0.138945	-0.32642	0.659024	-0.270235	-0.239301	0.58179	0.102535
ENSMUSG00000041479	Syt15	0.852993	0.828975	0.755367	0.836613	-0.44869	-0.76976	-1.23336	-0.481286	-0.190443	-0.184689	0.177251	0.556123	-0.22174	-0.648743	0.111089	0.0603052
ENSMUSG00000070056	Mfhas1	0.793476	0.794986	0.731021	0.676744	-0.911434	-0.962963	-0.552918	-0.774996	-0.0626852	-0.293982	-0.439646	0.701193	-0.467132	-0.0144568	0.237756	0.545035
ENSMUSG00000040841	Six5	0.871278	0.339253	0.288752	0.738966	-0.744936	-1.2516	-0.522941	-1.43968	0.116127	0.153272	0.368212	0.648753	-0.0663298	0.0745004	0.0811646	0.345214
ENSMUSG00000025978	Rftn2	1.22763	0.976444	0.523996	0.948213	-0.579328	-0.716982	-0.516516	-0.693805	-0.410295	-0.280485	-0.70367	0.696966	-0.560294	-0.316727	-0.0134892	0.418338
ENSMUSG00000036103	Colec12	1.04455	1.22741	1.21571	1.02993	-0.478513	-0.251917	-0.318272	-0.616093	-0.449847	-0.741162	-1.23402	0.43994	-0.715995	-0.359431	-0.0869962	0.29471
ENSMUSG00000020150	Gamt	0.66615	0.507343	0.769872	0.592751	-1.42524	-0.398618	-0.995074	-0.825059	0.222171	0.209187	0.409726	0.348364	-0.0799064	-0.305841	0.0301876	0.273992
ENSMUSG00000079243	Xirp1	0.37592	1.03331	0.48013	0.363528	-0.938644	-1.45215	-0.38273	-1.14686	-0.104654	0.0740645	-0.177406	0.927351	-0.635042	0.754951	0.539628	0.288604
ENSMUSG00000029467	Atp2a2	0.612773	0.794594	0.509052	0.675903	-0.694697	-1.0128	-0.587442	-1.27891	0.145188	-0.404955	-0.964686	0.323453	-0.376535	2.09225	-0.0108869	0.177703
ENSMUSG00000026305	Lrrfip1	0.811698	0.969587	0.560082	0.855223	-0.514718	-0.977755	-0.37374	-1.09468	-0.353484	0.0385474	-0.243424	0.688623	-0.469634	-0.305234	0.0299408	0.378969
ENSMUSG00000032724	Abtb2	1.18627	1.2281	0.659434	0.826965	-0.391362	-0.766699	-0.344974	-0.74451	-0.580936	-0.709739	-0.5535	0.913741	-0.556377	-0.55828	0.239672	0.152194
ENSMUSG00000027955	Fam198b	0.958754	1.22778	0.855979	0.871883	-0.86454	-0.373397	-0.29512	-0.700446	-0.524483	-0.412404	-1.14129	1.07745	-0.843958	-0.487923	0.143059	0.508647
ENSMUSG00000043259	Fam13c	0.9656	1.05803	0.882672	0.971645	-0.582918	-0.563095	-0.296508	-0.821716	-0.383514	-0.432748	-0.923333	0.555804	-0.455826	-0.483689	0.0819024	0.427694
ENSMUSG00000028631	Kcnq4	0.623093	0.351632	0.229705	0.646138	-0.684962	-1.39757	-0.958216	-1.24801	0.351286	0.62429	0.154953	0.597682	-0.00467884	0.0784168	0.168377	0.467866
ENSMUSG00000099145	Mir8116	0.609486	-0.204538	0.119707	1.20471	-1.10122	-1.10122	-1.10122	-1.10122	2.10934	-1.10122	-0.250128	-0.0346729	0.000873197	0.469942	-0.286193	1.76758
ENSMUSG00000023904	Hcfc1r1	0.590118	0.448955	0.482744	0.612667	-1.09921	-1.0645	-0.852506	-0.97466	0.0931263	0.203334	0.0500718	0.573865	0.106755	0.299225	0.188275	0.341745
ENSMUSG00000021796	Bmpr1a	0.964412	1.1927	1.02371	1.08217	-0.367169	-0.63521	-0.324953	-0.532361	-0.430153	-0.806187	-0.908022	0.42383	-0.637513	-0.427679	-0.0492243	0.431648
ENSMUSG00000024395	Lims2	0.495574	0.374285	0.252004	0.553225	-0.827466	-1.50542	-0.750322	-1.35901	0.0996031	0.807514	0.461411	0.633104	-0.175837	0.179364	0.288758	0.473212
ENSMUSG00000021866	Anxa11	0.657644	0.829032	0.694025	0.858353	-0.429194	-1.07821	-0.543612	-0.997054	-0.135956	0.197152	-0.222016	0.35871	-0.0791474	-0.5933	-0.12484	0.608413
ENSMUSG00000086918	4930429F24Rik	0.970017	1.06195	0.794398	1.10754	-0.0864251	-1.50517	-0.0616958	-0.489869	-0.243971	-0.646869	-0.365797	0.337962	-0.461149	-0.000346123	-0.570208	0.159632
ENSMUSG00000040964	Arhgef10l	0.805682	0.633109	0.389109	0.782988	-0.5641	-0.895177	-0.75368	-1.23997	-0.124805	0.287611	-0.165068	0.893758	-0.367881	-0.219922	0.112018	0.426327
ENSMUSG00000106847	Peg13	0.880794	0.930363	0.935788	0.765346	-0.321003	-0.99751	-0.813514	-0.407863	-0.198872	-0.654996	-0.657525	0.205313	0.0187796	-0.041059	0.208635	0.147325
ENSMUSG00000069378	Prdm6	0.891284	0.675351	0.497302	0.784206	-0.612598	-0.798645	-0.802626	-0.989031	-0.077374	0.327642	-0.169298	0.535798	-0.223558	-0.176434	-0.143954	0.281935
ENSMUSG00000019539	Rcn3	0.646535	0.560816	0.49115	0.53215	-1.3141	-0.445816	-0.725201	-1.32676	0.312613	0.366093	-0.318917	0.927967	-0.488127	-0.0314515	0.285637	0.527409
ENSMUSG00000056671	Prelid2	0.927111	0.816252	0.461143	0.335606	-0.699079	-1.51491	-0.588869	-0.698101	0.166307	-0.510964	0.567115	0.451961	-0.0424713	0.415328	0.145015	-0.231445
ENSMUSG00000029822	Osbpl3	0.9382	1.00171	0.497542	0.785007	-0.478643	-0.971606	-0.620205	-0.740187	-0.421768	0.392846	-0.554882	0.67176	-0.522711	-0.25816	-0.0247011	0.305802
ENSMUSG00000009281	Rarres2	0.685414	0.774015	0.721448	0.717786	-0.754979	-1.0964	-0.635262	-0.647051	0.576829	-0.0670673	-0.52268	0.278655	-0.299542	-0.0478169	-0.186561	0.50321
ENSMUSG00000098098	Bvht	0.848842	-0.0319691	0.414749	0.940417	-0.45065	-1.75836	-0.622315	-1.01533	0.188299	0.383479	-0.200426	0.67419	0.131605	-0.838961	0.444231	0.892203
ENSMUSG00000020787	P2rx1	-0.0425031	0.705992	-0.0149898	0.628105	-0.0363052	-2.19271	-0.862746	-1.64888	0.599438	1.03883	-0.0621203	1.34885	-0.258912	-0.315787	0.418269	0.695476
ENSMUSG00000053965	Pde5a	0.791389	0.85923	1.11433	0.7482	-0.69613	-0.586001	-0.526525	-0.683162	-0.481403	-0.0837213	-0.680426	0.325313	-0.449488	-0.246336	0.268748	0.325978
ENSMUSG00000022661	Cd200	1.02321	0.838335	0.993079	0.936508	-0.475966	-0.728835	-0.262767	-0.742986	-0.515468	-0.168434	-0.911124	0.386938	-0.533854	-0.282747	0.155418	0.288686
ENSMUSG00000085271	E130006D01Rik	0.730222	0.669993	-0.406601	0.897117	-0.497247	-1.22777	-0.970879	-1.41483	-0.192038	1.32788	-0.279999	1.1547	-0.329966	0.204066	0.0453101	0.290045
ENSMUSG00000031028	Tub	1.29512	1.23672	0.24902	1.07566	0.299777	-1.79509	-0.726	0.0794042	-0.141926	-0.0847461	-0.947441	1.0733	-0.840551	-1.02719	-0.0352328	0.289179
ENSMUSG00000067616	Klk11	0.420468	0.281468	0.603403	0.717487	-1.22505	-1.06282	-0.622714	-1.03606	0.233446	-0.379104	-0.217953	0.242345	0.275494	1.33834	0.268532	0.162716
ENSMUSG00000030852	Tacc2	0.719663	0.822545	0.535922	0.715017	-0.342802	-1.09108	-0.84684	-0.88966	-0.230542	0.154697	-0.164823	0.414669	-0.362328	0.167261	-0.0209827	0.419279
ENSMUSG00000014956	Ppp1cb	0.836656	1.04121	0.731991	0.863928	-0.370088	-0.88455	-0.457128	-0.773473	-0.384842	-0.605704	-0.724133	0.324323	-0.0369638	-0.078648	0.144876	0.37254
ENSMUSG00000112837	Gm48053	1.00818	0.571193	-0.323963	1.33	-0.469628	-1.48734	-0.596907	-0.81799	0.26264	0.321925	0.196926	0.810544	-0.751848	-0.368249	-0.450933	0.765445
ENSMUSG00000057969	Sema3b	0.578159	0.627149	0.339537	0.732199	-0.159632	-1.37763	-0.85263	-1.28715	0.0544954	0.420668	-0.0791204	0.713273	0.0336222	-0.135597	0.0375009	0.35515
ENSMUSG00000042524	Sun2	0.739723	0.708728	0.860274	0.808022	-0.360753	-1.02824	-0.501824	-0.937203	-0.343951	-0.249008	-0.306985	0.257867	-0.105343	-0.152315	0.262782	0.34823
ENSMUSG00000022995	Enah	0.610069	0.723933	0.392023	0.664438	-0.67581	-1.20565	-0.426466	-1.2278	-0.281492	0.269005	0.406194	0.902458	-0.578093	-0.235561	0.0763668	0.586382
ENSMUSG00000026207	Speg	0.398595	0.0922739	-0.0233816	0.481524	-0.63726	-1.74032	-0.846083	-1.74284	0.372569	1.27076	0.756635	0.755485	0.0317037	0.258606	0.0541383	0.517601
ENSMUSG00000043687	1190005I06Rik	0.708159	0.0747916	0.157284	0.669612	-0.775435	-1.23168	-1.04936	-1.24628	0.542541	0.256971	0.811357	0.764511	0.308436	0.223775	-0.536063	0.321377
ENSMUSG00000045103	Dmd	0.70207	0.967775	0.756591	0.799867	-0.32382	-0.906093	-0.716946	-0.730248	-0.214613	-0.287666	-0.696757	0.583647	-0.32338	-0.181918	0.203302	0.368189
ENSMUSG00000049511	Htr1b	0.61214	1.65115	1.20064	0.510719	-0.0838163	-0.995949	0.104151	-0.942803	-0.782931	0.0654989	-0.886073	0.562939	-0.697865	-0.258689	0.299148	-0.358261
ENSMUSG00000112441	Gm48898	0.439171	0.688984	0.955571	0.335431	-0.813996	-0.641061	-0.95496	-1.06269	0.161378	-0.397601	-0.566004	0.312353	0.431196	0.407097	0.728671	-0.023534
ENSMUSG00000059146	Ntrk3	0.510978	0.34138	0.017734	0.530487	-0.605011	-1.59309	-0.630091	-1.65703	0.11713	0.63013	0.624849	0.327737	0.585001	-0.0279847	0.386269	0.441512
ENSMUSG00000062563	Cys1	-0.132173	-0.481163	0.730032	0.168526	-0.77913	-1.64424	-1.55354	-1.61896	0.622069	1.23751	1.08907	-0.0847899	0.49761	1.04559	0.653371	0.25021
ENSMUSG00000026991	Pkp4	1.1003	1.06766	0.530071	0.887243	-0.615416	-0.693622	-0.25869	-0.718988	-0.352709	-0.54322	-0.484696	0.557517	-0.407966	-0.230846	-0.130643	0.294011
ENSMUSG00000048458	Inka2	0.440548	0.131027	0.476992	0.954816	-0.59609	-1.07367	-1.07045	-1.12637	0.335599	0.218991	-0.010434	0.554869	-0.136806	0.103882	0.220876	0.576221
ENSMUSG00000025014	Dntt	0.0469532	1.00185	-0.0285507	1.64446	-0.646993	-0.851056	-0.851056	-0.851056	0.713166	0.203366	-0.851056	0.234671	0.538679	-0.286168	0.833851	-0.851056
ENSMUSG00000097233	Gm17552	0.655147	0.449884	0.404396	0.523669	-0.850753	-1.38062	-0.706087	-0.893422	0.0771835	0.714885	-0.939615	0.599337	0.111518	0.244583	0.184398	0.805502
ENSMUSG00000051000	Fam160a1	0.764414	0.798598	0.860867	0.498125	-0.551119	-0.788507	-0.768086	-0.811874	-0.152026	-0.272145	-0.501064	0.236344	-0.174762	0.0214703	0.523946	0.315819
ENSMUSG00000022357	Klhl38	0.602082	0.625675	0.588892	0.568239	-0.761711	-1.13169	-0.76435	-0.794263	-0.325727	0.315439	-0.219982	0.437641	-0.260108	0.238438	0.150343	0.731084
ENSMUSG00000001313	Rnd2	1.09639	0.718066	0.73931	0.747169	-0.141881	-0.806362	-0.664769	-0.914066	-0.289275	-0.53927	-0.141291	0.340222	-0.351266	-0.043852	-0.173525	0.424399
ENSMUSG00000044177	Wfikkn2	0.724445	1.00215	0.891264	0.577717	-0.650559	-0.601336	-0.737302	-0.634038	-0.260846	-0.259664	-0.699804	0.335942	-0.325523	0.14931	0.0033727	0.484866
ENSMUSG00000055322	Tns1	0.605419	0.556768	0.597388	0.653941	-0.435979	-1.21547	-0.684428	-1.0682	0.0234478	0.118319	-0.187547	0.467939	0.0721088	-0.0639404	0.256935	0.303301
ENSMUSG00000098428	Gm2260	0.763209	2.15155	-0.853527	1.04366	-0.744453	-0.505761	-1.19048	-0.269322	-0.15154	-0.256847	-0.230527	-0.736168	-0.293404	1.57542	-0.23622	-0.0655843
ENSMUSG00000084817	Gm5526	0.834181	0.55724	0.728464	0.862456	-1.08468	-0.932228	-0.1799	-0.629938	0.105466	-0.395187	-0.333442	0.834805	-0.453461	-0.183889	0.22344	0.0466737
ENSMUSG00000019789	Hey2	0.619601	0.665405	0.714335	0.65388	-0.122981	-1.57069	-0.551363	-0.904942	-0.135879	0.244575	-0.333763	0.163309	-0.234025	0.173728	0.153537	0.465271
ENSMUSG00000105541	Gm43136	0.566649	0.954217	0.482584	0.583338	-1.07056	-1.02026	-0.179355	-0.942832	-0.14577	-0.0720612	-0.41481	0.41569	0.248565	0.599418	0.180049	-0.184864
ENSMUSG00000055676	Gm5069	0.500879	0.425528	0.144461	0.469985	-0.987274	-0.87925	-1.15008	-1.24112	0.0271983	0.233908	0.510104	0.733548	0.158454	0.113529	0.405504	0.534626
ENSMUSG00000048332	Lhfp	1.17098	1.09467	0.948962	1.00863	-0.316854	-0.34167	-0.204545	-0.7057	-0.453094	-0.641932	-1.58427	0.607524	-0.703058	-0.407914	-0.0172409	0.545515
ENSMUSG00000026620	Mark1	0.929741	0.976374	0.597883	0.921742	-0.530298	-0.687867	-0.254914	-0.884552	-0.536661	0.0225706	-0.388363	0.760174	-0.633954	-0.829436	0.175343	0.362218
ENSMUSG00000040938	Slc16a11	0.541913	0.218056	0.270614	0.574364	-0.738832	-1.46156	-1.0495	-0.927148	-0.123497	0.608696	0.647865	0.0735839	0.337633	0.291743	0.110646	0.625416
ENSMUSG00000097324	Carmn	0.327275	0.0925876	0.262255	0.842592	-0.189653	-2.21296	-0.951764	-0.895245	0.278814	0.466236	-0.696248	1.07262	0.094259	-0.471043	0.853765	1.12651
ENSMUSG00000020607	Fam84a	0.684872	0.47779	0.672502	0.791266	-0.753418	-1.07064	-0.530963	-0.791052	0.249996	-0.458774	-0.403023	0.634351	-0.0948014	-0.153509	0.207983	0.537415
ENSMUSG00000036904	Fzd8	1.00336	0.908891	0.938697	0.835188	-0.464852	-0.56357	-0.400297	-0.653369	-0.371324	-0.100252	-0.940033	0.440612	-0.372757	-0.326185	0.0919412	-0.0260482
ENSMUSG00000031343	Gabra3	1.22214	1.2794	1.07765	1.0609	0.280148	-0.582561	-0.188581	-0.631634	-0.391883	-0.631683	-1.23631	0.325476	-0.807739	-0.709361	-0.104991	0.0390224
ENSMUSG00000039410	Prdm16	0.66327	0.858914	0.210826	0.620353	-0.614789	-1.13481	-0.598803	-1.05866	-0.0770053	0.406908	-0.145642	0.802689	0.0415603	-0.444312	-0.0519329	0.521431
ENSMUSG00000099214	Mir6365	0.316379	1.21406	0.439707	0.784998	-0.748223	-0.748223	-0.748223	-0.748223	-0.748223	-0.748223	-0.748223	1.30601	1.68607	-0.748223	-0.748223	0.986783
ENSMUSG00000087006	Gm13889	0.989091	0.737902	0.508121	1.04405	-0.200573	-0.767149	0.062513	-1.55865	-0.0625258	-0.0376392	-0.991714	0.929486	-0.719113	-0.422086	-0.103418	0.591707
ENSMUSG00000042436	Mfap4	0.545958	0.765896	0.65074	0.475597	-1.23964	-0.287333	-0.66068	-1.11035	0.0432201	0.544923	-0.410233	1.25496	-0.661766	-0.0553999	-0.0525191	0.196624
ENSMUSG00000029651	Mtus2	0.497891	0.513012	0.623371	0.476705	-0.752625	-1.24638	-0.399669	-1.21595	-0.0446633	-0.0686083	-0.177667	0.699938	-0.345751	0.407173	0.415185	0.618036
ENSMUSG00000020439	Smtn	0.438378	0.251854	0.26872	0.560503	-0.343169	-1.40411	-0.998629	-1.4519	0.246067	0.84036	0.307392	0.644069	-0.174019	0.122688	-0.0220152	0.713809
ENSMUSG00000024579	Pcyox1l	0.630894	0.220997	0.117554	0.739605	-0.588424	-1.69586	-0.352945	-1.37081	-0.105878	0.306601	0.493967	0.724543	-0.122216	0.132561	0.451835	0.41758
ENSMUSG00000039787	Cercam	0.692892	0.665801	0.726319	0.667522	-0.866573	-0.33027	-0.617807	-1.12627	0.227462	0.170363	-0.699326	0.642239	-0.47787	-0.163022	0.148653	0.339889
ENSMUSG00000027834	Serpini1	0.471326	0.625398	1.43371	0.687506	-0.290822	-1.22806	-0.423589	-0.531258	-0.489431	-0.0394611	-1.05168	0.166708	-0.385861	-0.174114	0.638815	0.590818
ENSMUSG00000049536	Tceal1	0.661939	0.77212	0.906434	0.630787	-0.301228	-1.14286	-0.460322	-0.807876	-0.012671	-0.491566	0.12207	0.23112	-0.257872	0.0586133	-0.0932408	0.184554
ENSMUSG00000082361	Btc	0.628488	0.825261	1.05737	0.472397	-0.702004	-0.808926	-0.817107	-0.362036	0.262196	-0.353802	-0.25194	0.0506072	-0.0738336	-0.257446	0.284912	0.0458634
ENSMUSG00000022594	Lynx1	1.00108	0.884433	0.385995	0.686882	-0.718764	-0.68638	-0.754034	-0.544095	0.00508498	-0.572485	-0.706775	0.670031	-0.218801	0.0596489	0.0623386	0.445841
ENSMUSG00000048120	Entpd1	0.70022	0.914307	0.842398	0.721185	-0.502433	-0.436164	-0.487822	-1.05092	-0.340819	-0.0480179	-0.605326	0.446771	-0.411671	-0.2472	0.0782688	0.427222
ENSMUSG00000082738	Gm15422	0.761827	0.22586	0.436181	0.605563	-0.199477	-1.37339	-1.08508	-0.961607	0.34632	0.664823	0.252865	0.55796	-0.549853	0.374925	-0.322648	0.265737
ENSMUSG00000030790	Adm	0.850263	0.754257	0.727862	0.552816	-0.386303	-1.18754	-0.656371	-0.524267	-0.0148733	0.0526264	-0.642792	0.208032	0.176582	0.801813	-0.287876	-0.424234
ENSMUSG00000041889	Shisa4	0.590524	0.449125	0.328047	0.648056	-0.950777	-1.0195	-0.507604	-1.14396	0.124291	0.350682	0.220159	0.547959	-0.172258	0.0334275	-0.0233848	0.525215
ENSMUSG00000039242	B3galnt2	0.827855	0.932403	0.617847	0.68251	-0.693395	-0.524345	-0.381016	-0.969835	-0.220995	0.0729306	-0.495568	0.501912	-0.509048	-0.34077	0.133591	0.365923
ENSMUSG00000037887	Dusp8	0.481339	1.13316	0.401907	0.617962	-0.798004	-0.936882	-0.297872	-0.958233	-0.231209	0.33311	-0.350771	0.830615	-0.656017	0.198214	0.0530476	0.179637
ENSMUSG00000024063	Lbh	1.18316	1.19197	0.595781	0.386525	-0.722766	-0.562387	-0.229489	-0.742461	-0.398575	-0.163961	-1.05781	0.836584	-0.971491	0.318096	-0.02177	0.358595
ENSMUSG00000021130	Galnt16	0.721679	1.11702	0.548859	0.541235	-0.313224	-0.66012	-0.908537	-0.793031	-0.247331	-0.0636506	-0.560965	1.04091	-0.483704	-0.273213	0.0128532	0.321213
ENSMUSG00000021779	Thrb	0.431016	0.138731	0.175572	0.526249	-0.790615	-1.58023	-0.844832	-1.10625	0.0229989	0.664559	0.443112	0.289358	0.334365	0.316124	0.330443	0.6494
ENSMUSG00000040714	Klc3	0.605432	0.4344	0.376984	0.582071	-0.631197	-1.23684	-0.59436	-1.12239	-0.0599743	0.71396	0.0713825	0.473939	-0.148561	-0.0234088	-0.0109009	0.569466
ENSMUSG00000097697	4833412C05Rik	0.629312	0.99268	0.574736	0.956138	-0.55111	-0.905142	-0.47345	-0.499175	-0.250569	0.119401	-0.905142	0.776027	-0.228884	-0.191694	-0.508109	0.46498
ENSMUSG00000054978	Kbtbd13	0.869674	0.44345	0.542873	1.10763	-0.739775	-0.896548	-0.278506	-0.693984	-0.310392	-0.465216	-0.398983	0.256867	0.0717187	-0.333582	0.383337	0.441437
ENSMUSG00000020689	Itgb3	1.18115	1.0355	0.572133	1.03342	-0.798938	-0.365906	-0.0111326	-0.567278	-0.421206	-0.718495	-1.26313	1.02006	-0.680353	-0.420834	0.0913101	0.313698
ENSMUSG00000030255	Sspn	0.544452	0.727404	0.911244	0.582684	-0.705819	-0.474301	-0.763038	-0.853776	0.0884379	-0.4574	-0.292877	0.18731	0.0201542	0.260895	0.00216714	0.222463
ENSMUSG00000085180	AI838599	0.31598	-0.0098924	-0.137362	0.481385	-0.536093	-1.91905	-0.902966	-1.55415	0.332932	1.24806	0.984693	0.0445578	0.442103	0.446965	0.261109	0.501733
ENSMUSG00000001333	Sync	0.733304	1.0446	0.588962	0.822314	-0.170149	-0.95578	-0.515581	-0.721375	-0.177513	-0.246307	-0.568188	0.612297	-0.589551	-0.6357	0.114085	0.664585
ENSMUSG00000021838	Samd4	0.821869	0.616853	0.716819	0.900506	-0.352081	-0.757181	-0.540741	-0.840279	-0.398587	-0.0693304	-0.296542	0.538369	-0.417449	-0.340488	0.147418	0.270843
ENSMUSG00000114525	Gm47990	0.81101	0.828092	0.602451	0.430511	-0.819797	-0.819797	-0.406093	-0.819797	-0.60524	1.52448	-0.0521604	0.148391	-0.596985	0.000431075	-0.291352	0.0658565
ENSMUSG00000025270	Alas2	2.84447	1.27672	0.0991217	-0.0245613	-0.381453	-0.285869	-0.223135	-0.447216	-0.890884	0.0456856	-0.600389	1.27795	-0.907082	-1.06467	-0.0172742	-0.701419
ENSMUSG00000069919	Hba-a1	3.3006	1.34059	-0.194475	0.132497	0.0445229	-0.926533	0.00531715	-0.0628968	-1.04505	1.05774	-0.090043	1.92296	-1.58899	-2.1413	-0.875504	-0.879439
ENSMUSG00000001508	Sgca	0.184944	0.260563	0.450522	0.307592	-0.487511	-1.63805	-0.832861	-1.35494	0.0767718	1.05992	0.0656607	0.433327	-0.258341	1.06748	0.10048	0.564436
ENSMUSG00000024232	Bambi	0.831151	0.920055	0.645637	0.47015	-0.81966	-0.585703	-0.571459	-0.665468	-0.0794908	0.0668069	-0.574037	0.366523	-0.480783	0.3616	-0.142712	0.257388
ENSMUSG00000027763	Mbnl1	0.58986	0.977722	1.07958	0.810376	-0.438138	-0.607788	-0.50936	-0.488711	-0.116545	-0.478013	-0.871378	0.335096	-0.283752	-0.451083	0.0737937	0.378338
ENSMUSG00000032340	Neo1	0.715687	0.859345	0.734727	0.592328	-0.669438	-0.327838	-0.616322	-0.982416	-0.0769983	-0.245272	-0.958927	0.504598	-0.144467	0.0820275	0.14491	0.388058
ENSMUSG00000063873	Slc24a3	0.510176	0.614743	0.499979	0.406355	-0.617551	-0.950085	-0.594111	-1.30189	0.119874	-0.534968	-0.0762078	0.13598	0.980174	-0.245337	0.686112	0.36676
ENSMUSG00000035441	Myo1d	0.792049	0.80885	0.93917	0.774979	-0.566477	-0.513875	-0.432507	-0.66549	-0.279816	-0.491774	-0.911269	0.651459	-0.564581	-0.352814	0.341112	0.470986
ENSMUSG00000053977	Cd8a	0.0140965	1.05061	-0.050263	1.98779	-0.472451	-0.6881	-0.677046	-0.65331	0.819654	-0.66443	-0.581077	0.00719986	0.495389	-0.440886	0.65637	-0.803546
ENSMUSG00000079334	Nat6	0.571182	0.295719	0.367857	0.490107	-0.824561	-1.22249	-0.67957	-1.03634	0.315232	0.467664	0.136546	0.533338	-0.00921169	0.28049	0.272406	0.0416306
ENSMUSG00000032194	Kank2	0.821562	0.826099	0.73669	0.802539	-0.485443	-0.647102	-0.546042	-0.621431	-0.186398	-0.273812	-0.755632	0.498581	-0.255694	-0.27443	-0.00928996	0.369805
ENSMUSG00000015354	Pcolce2	0.770688	0.952925	0.706139	0.224963	-0.625288	-0.473988	-0.86469	-0.865849	0.439927	-0.111645	-0.573601	0.596969	-0.0273299	-0.0776626	0.117034	-0.18859
ENSMUSG00000044231	Nhlrc1	0.705479	0.806064	0.374789	0.888574	-0.251253	-0.8918	-0.847318	-0.717977	-0.381127	-0.288003	-0.115343	0.353295	0.128642	0.115883	0.134216	-0.0141226
ENSMUSG00000025150	Cbr2	0.605445	0.564841	0.598803	0.716256	-0.707484	-0.725595	-0.544934	-1.01771	0.0939396	0.61149	-0.0244481	0.514165	-0.431066	-0.234236	-0.241384	0.221919
ENSMUSG00000052609	Plekhg3	0.686744	0.604454	0.496295	0.644279	-0.408332	-1.22813	-0.475987	-0.926465	-0.0845131	-0.0211499	-0.131972	0.665412	-0.186727	-0.0161278	0.223446	0.15877
ENSMUSG00000029671	Wnt16	0.929648	1.16224	0.384279	0.961175	-0.12911	-0.903543	-0.172481	-0.825768	-0.150953	-0.221522	-1.13656	0.819	-0.496175	-0.448356	-0.350428	0.578557
ENSMUSG00000063275	Hacd1	0.401941	0.61984	0.391416	0.743702	-0.67943	-1.00395	-0.451111	-1.17176	-0.130861	0.607581	0.130319	0.815651	-0.461958	-0.0204382	-0.120932	0.329998
ENSMUSG00000042812	Foxf1	0.840098	0.377046	0.479667	0.879672	-0.0946069	-0.939822	-0.577295	-1.27283	-0.203811	0.674081	-0.0195786	0.319219	-0.319	-0.351901	-0.207968	0.41703
ENSMUSG00000074918	Inafm2	0.581382	0.648656	0.666968	0.758883	-0.781975	-0.765973	-0.45227	-0.800794	0.0437295	-0.568934	-0.586344	0.332591	0.226625	-0.0418138	0.215519	0.523749
ENSMUSG00000025038	Efhc2	0.874221	0.955459	0.578016	1.08302	-0.353804	-0.791528	-0.10011	-0.720156	-0.30896	-0.342043	-0.512099	0.0976291	-0.360281	-0.470082	-0.0326783	0.403394
ENSMUSG00000115278	Gm34150	0.800251	0.624923	0.532019	0.698784	-0.551308	-1.02592	-1.02592	-0.193819	0.0620958	0.696901	1.07442	0.519318	-0.609062	-1.02592	-0.736851	0.160092
ENSMUSG00000029392	Rilpl1	0.548437	0.677534	0.605918	0.657086	-0.739831	-0.721528	-0.543022	-0.957713	0.0393818	-0.143818	-0.589821	0.446608	-0.327432	0.800791	0.179555	0.0678551
ENSMUSG00000006538	Ihh	0.356591	0.145893	0.356197	0.81692	-0.664173	-1.35435	-0.614496	-1.14187	0.782215	-0.423998	-0.111316	0.826457	-0.0962792	0.100658	0.367611	0.653947
ENSMUSG00000038132	Rbm24	0.281416	0.365818	0.631951	0.860174	-0.0956956	-1.08583	-0.771608	-1.35544	-0.144134	0.2552	-0.597025	0.159179	0.0148185	1.44008	0.0461413	-0.00504576
ENSMUSG00000048572	Tmem252	1.10687	1.08828	1.21701	0.841444	-0.62448	-0.293635	-0.017384	-0.252824	-0.685027	-0.564417	-1.42675	0.369097	-0.775525	-0.530088	0.240367	0.307063
ENSMUSG00000050379	2024-09-06	0.877776	0.881282	0.627316	0.762006	-0.425567	-0.862728	-0.579633	-0.424038	-0.323072	-0.166272	-0.457279	0.534637	-0.411181	-0.422954	-0.089969	0.479677
ENSMUSG00000030849	Fgfr2	0.747356	0.759072	0.392906	0.580843	-0.443096	-0.904067	-0.380075	-1.2304	-0.0533852	-0.0867648	-0.380305	0.932561	-0.192271	-0.235508	0.181	0.312132
ENSMUSG00000027254	Map1a	1.37656	1.1936	0.407067	0.853088	0.227754	-0.823736	-0.622706	-0.376035	-0.558688	-0.471276	-1.01529	1.00655	-0.962309	-0.609472	0.0918849	0.283002
ENSMUSG00000040740	Slc25a34	1.45699	1.54846	-0.627478	0.935693	-0.335147	-1.44215	0.455807	-0.787912	-0.206414	-0.802514	-1.35964	1.33795	-0.866011	0.731912	-0.464791	0.425234
ENSMUSG00000037206	Islr	0.7729	0.862795	1.02071	0.549152	-0.640022	-0.202712	-0.890473	-0.468656	0.251534	-0.274802	-1.29177	0.472534	-0.467891	-0.255147	0.107904	0.453943
ENSMUSG00000058756	Thra	1.0927	1.01206	0.0387973	0.778291	-0.205907	-1.05651	-0.809249	-0.40504	-0.00890727	-0.220036	-0.297109	0.810175	-0.425426	-0.54369	-0.263143	0.502998
ENSMUSG00000031841	Cdh13	0.823255	0.713008	0.959993	0.731073	-0.42835	-0.69392	-0.421484	-0.612919	-0.288325	-0.581789	-0.949829	0.632477	-0.483606	0.0388148	0.25425	0.307352
ENSMUSG00000022257	Laptm4b	0.490859	0.549405	0.50228	0.549789	-0.568035	-0.922204	-0.762926	-1.03107	0.0846938	-0.229694	-0.169891	0.217239	0.307329	0.279673	0.380288	0.322267
ENSMUSG00000049907	Rasl11b	1.06042	1.18603	0.854313	0.488445	-0.340492	-0.594248	0.226469	-1.06877	-0.85063	0.243336	-0.589516	0.658508	-1.02543	0.233246	-0.0434039	-0.438269
ENSMUSG00000003476	Crhr2	0.0682273	0.0371298	0.195386	0.344742	-0.946729	-1.55122	-0.819003	-1.4001	0.625954	1.24273	0.328741	0.173988	0.398883	0.715313	0.202553	0.3834
ENSMUSG00000016758	Bik	0.885	0.325138	0.219556	0.976144	-0.935898	-0.71784	-0.307597	-0.985961	-0.2768	0.122887	0.0364429	0.513057	-0.462435	0.289824	0.159311	0.159172
ENSMUSG00000075307	Klhl41	0.527586	0.704713	0.568611	0.371803	-0.646727	-1.11727	-0.351157	-1.06067	0.0265833	0.121261	-0.885516	-0.132244	-0.223655	1.82012	0.128983	0.147579
ENSMUSG00000039385	Cdh6	0.663022	0.699882	0.555524	0.75398	-0.460481	-1.12419	-0.47797	-0.611101	-0.0352711	-0.0415638	-0.545926	0.509351	-0.171223	-0.226277	0.0242469	0.488003
ENSMUSG00000067929	Gm10226	0.747695	0.447977	0.840476	0.625842	-0.937209	-1.01184	-1.11513	0.392632	0.306202	-0.533815	-0.444321	0.68564	1.23348	-0.140275	-0.658147	-0.439205
ENSMUSG00000110071	Gm45512	0.750161	0.744884	0.412906	0.334497	-0.845466	-0.603572	-0.437266	-1.20132	0.0491743	-0.0176271	-0.055216	0.883084	-0.134786	0.0957259	0.0444027	-0.0195832
ENSMUSG00000046442	Ppm1e	0.681639	0.695961	0.77897	0.373745	-0.558912	-0.946244	-0.558821	-0.73434	-0.263149	0.134113	-0.158254	0.330804	-0.269691	-0.11441	0.149397	0.459194
ENSMUSG00000059921	Unc5c	0.708437	0.630314	0.532832	0.644148	-0.606169	-0.687972	-0.658915	-0.858581	-0.173739	0.0554268	-0.30029	0.425688	-0.22337	0.014245	0.0772064	0.420738
ENSMUSG00000015605	Srf	0.831722	0.824055	0.55806	0.763996	-0.560961	-0.68305	-0.282807	-0.820759	-0.147163	-0.311141	-0.663199	0.586096	-0.383131	-0.0775774	0.138636	0.227222
ENSMUSG00000031749	St3gal2	0.78307	0.891169	0.799962	0.730715	-0.658736	-0.380059	-0.384429	-0.689381	-0.0993363	-0.462384	-0.964787	0.760152	-0.580157	-0.501815	0.326266	0.429751
ENSMUSG00000059991	Nptx2	0.950462	1.12245	0.20186	0.531349	-0.288864	-0.815551	-0.338864	-1.05134	-0.029894	-0.4299	-0.420163	0.942645	-0.67917	-0.0252013	0.0161654	0.314022
ENSMUSG00000028035	Dnajb4	0.543564	1.89255	0.774128	0.377722	-0.194869	-0.71931	0.0395032	-0.838064	-0.76425	-0.235381	-0.857528	0.446577	-0.728032	0.271332	0.135446	-0.143391
ENSMUSG00000067389	Gm17080	0.296459	-0.0100728	-0.00273372	0.402878	-1.01711	-1.68915	-0.796563	-1.10181	0.685841	0.82807	0.763263	0.498039	0.683897	-0.10975	-0.0566534	0.625388
ENSMUSG00000032419	Tbx18	0.439172	0.741977	0.600783	0.55131	-0.505127	-0.953885	-0.758168	-0.734411	0.0530488	0.650165	-0.17667	0.314406	-0.334846	-0.0782187	0.00912875	0.181335
ENSMUSG00000019944	Rhobtb1	-0.216582	0.305354	0.91407	0.233893	-0.0629065	-1.43393	-1.46113	-1.08667	0.358117	0.583657	0.105991	-0.0567365	0.405965	0.50447	0.564635	0.3418
ENSMUSG00000032925	Itgbl1	1.02755	1.06645	0.980219	0.951684	-0.127942	-0.439538	-0.223506	-0.458841	-0.22028	-0.611038	-1.35956	0.859805	-0.805999	-0.675851	-0.183661	0.220508
ENSMUSG00000039376	Synpo2l	0.109142	0.353997	0.460612	0.207777	-0.990788	-1.0854	-1.01375	-1.05337	0.00297442	0.906148	0.193469	0.177359	-0.0683915	1.41076	-0.0858264	0.475286
ENSMUSG00000028128	F3	1.06783	0.470631	0.570367	0.659391	-0.175332	-1.00593	-1.04959	-0.274117	0.0248019	0.0878221	-0.433231	0.554673	0.275445	-0.454475	0.0264772	-0.344765
ENSMUSG00000034520	Gjc1	0.66753	0.71729	0.565742	0.630582	-0.527321	-0.669096	-0.461694	-1.02668	0.0549673	0.0340535	-0.263833	0.495297	-0.160095	-0.328452	-0.025385	0.297094
ENSMUSG00000036019	Tmtc2	0.70949	0.878583	0.701092	0.580696	-0.559543	-0.843951	-0.574651	-0.412519	-0.0915969	-0.209187	-0.661837	0.204952	-0.132936	-0.0207583	0.140119	0.292046
ENSMUSG00000021411	Pxdc1	0.682103	1.07179	0.661026	0.438142	-0.484922	-0.908043	-0.424706	-0.589061	-0.345849	0.172206	-0.49266	0.40747	-0.609679	0.261638	0.118191	0.0423577
ENSMUSG00000070720	Tmem200b	0.13431	0.0214418	1.26772	0.415898	-0.310719	-1.142	-0.637524	-1.32633	0.375808	0.336254	-0.19618	-0.102523	0.0315419	-0.0135272	0.668666	0.477165
ENSMUSG00000030782	Tgfb1i1	0.561125	0.501598	0.343996	0.564142	-0.432151	-1.13347	-0.575485	-1.1399	0.0257061	0.380011	0.216958	0.73454	-0.357514	-0.0620017	-0.046365	0.418807
ENSMUSG00000039529	Atp8b1	0.712879	0.854041	0.870845	0.826879	-0.625235	-0.579012	-0.164276	-0.607428	-0.400459	-0.0583957	-0.67261	0.343371	-0.235523	-0.442615	-0.122127	0.299667
ENSMUSG00000031870	Pgr	0.58728	0.871142	0.981622	0.749846	-0.444976	-0.667678	-0.336523	-0.59918	-0.253193	-0.23899	-0.467924	0.219166	-0.426357	-0.466411	0.382602	0.109571
ENSMUSG00000070469	Adamtsl3	0.864154	0.866139	0.806761	0.661067	-0.446976	-0.450054	-0.455522	-0.6795	0.0710203	-0.335512	-0.719588	0.275037	-0.23569	-0.506617	0.138857	0.146424
ENSMUSG00000004698	Hdac9	0.690136	0.899884	0.720446	0.673177	-0.605526	-0.674822	-0.316849	-0.647804	-0.245609	-0.167344	-0.457855	0.483658	-0.519162	-0.193261	0.0216364	0.339295
ENSMUSG00000097084	Foxl1	0.633242	0.584146	0.385878	0.639053	-1.08374	-0.587814	-0.381557	-0.927915	-0.0536412	0.753924	-0.132893	0.695762	-0.19629	-0.731083	-0.147976	0.550906
ENSMUSG00000030102	Itpr1	0.582126	0.689272	0.496172	0.630136	-0.611795	-0.798788	-0.514743	-0.89162	-0.090358	-0.0165333	-0.334056	0.300761	0.223162	-0.215696	0.283506	0.268457
ENSMUSG00000036863	Syde2	0.451737	0.545509	0.690277	0.829471	-0.15429	-1.00456	-0.79942	-0.72724	-0.127156	0.0912642	-0.124772	-0.0417388	-0.00435237	0.0283277	0.28809	0.0588495
ENSMUSG00000066235	Pomgnt2	0.701758	0.616976	0.725259	0.633048	-0.148004	-1.08139	-0.680297	-0.613728	0.0800077	-0.651216	-0.489872	0.409495	0.0579055	-0.037079	0.231097	0.246038
ENSMUSG00000002249	Tead3	0.510418	0.488191	0.36901	0.514277	-0.488583	-1.17176	-0.454602	-1.20166	-0.0388482	0.610013	0.223033	0.590948	-0.133826	-0.0417406	0.00560247	0.219526
ENSMUSG00000037855	Zfp365	0.606403	0.791822	1.20352	0.559203	-0.305784	-0.548262	-0.890175	-0.290897	-0.106385	-0.249583	-1.14127	0.117164	-0.223423	-0.11726	0.377978	0.216948
ENSMUSG00000003849	Nqo1	0.582403	0.774115	0.865551	0.684894	-0.408048	-0.810125	-0.733908	-0.334324	-0.22721	-0.210161	-0.645188	-0.0491044	-0.158681	0.531441	-0.147972	0.286319
ENSMUSG00000006221	Hspb7	-0.277452	0.223655	0.578508	0.355462	-0.870796	-1.40854	-0.789105	-1.24179	0.35634	0.343804	-0.28468	0.732195	-0.103382	1.31193	0.214437	0.859418
ENSMUSG00000028184	Adgrl2	0.741714	0.846057	0.720035	0.783692	-0.496875	-0.488371	-0.376916	-0.729043	-0.171077	-0.322754	-0.704489	0.452748	-0.274083	-0.278049	0.0420974	0.255314
ENSMUSG00000027875	Hmgcs2	0.231767	0.477134	1.09713	0.14534	0.224706	-1.28152	-1.13241	-1.03783	0.133461	0.291154	-0.202185	0.029749	0.0960569	0.538405	0.190834	0.198218
ENSMUSG00000020644	Id2	0.502964	0.342844	0.603975	0.690498	-0.22655	-1.13111	-0.508188	-1.16975	0.348438	0.245449	-0.765315	0.493595	-0.260809	-0.35585	0.310959	0.878856
ENSMUSG00000105135	Gm43667	0.645019	0.936465	0.726239	0.412206	-0.0155619	-0.916369	-0.687683	-0.814016	-0.096923	0.062201	-0.694137	0.264844	-0.287981	0.224804	0.372338	-0.131445
ENSMUSG00000043953	Ccrl2	0.854925	1.0203	0.59784	0.618824	-0.651275	-0.756921	0.0393809	-0.690493	-0.295412	-0.483069	-0.922836	0.677101	-0.469073	0.0199862	0.240956	0.199763
ENSMUSG00000087523	Gm12319	0.839218	0.158845	0.441129	0.396287	-0.397164	-1.03116	-1.3212	-0.563132	0.442905	0.299394	-0.0633475	0.231208	-0.305054	0.388385	0.0855984	0.398084
ENSMUSG00000039943	Plcb4	0.421189	0.55791	0.792982	0.381377	-0.190152	-1.34647	-0.725887	-0.724976	-0.275892	0.476953	-0.0183609	0.264548	-0.129355	0.175567	0.106954	0.23361
ENSMUSG00000022679	Mpv17l	0.659218	0.611363	0.526564	0.407775	-0.503874	-1.02577	-0.879219	-0.519289	0.0564421	-0.0288332	0.0680928	0.427075	-0.145485	0.0308493	-0.00851375	0.323605
ENSMUSG00000084797	Gm14321	0.823779	0.751123	0.10885	0.536779	-0.221924	-1.03666	-0.617141	-1.03666	-0.127925	0.807352	-0.40521	-0.0847042	0.126966	-0.112337	-0.206364	0.694075
ENSMUSG00000040118	Cacna2d1	0.663454	0.727042	0.838859	0.600789	-0.417552	-0.772382	-0.468661	-0.643979	-0.375577	-0.37003	-0.670477	0.47538	-0.470708	0.291965	0.211309	0.380569
ENSMUSG00000029695	Aass	0.810447	0.829835	0.869352	0.728867	-0.229593	-0.487941	-0.359807	-0.813975	-0.360414	-0.271067	-0.256177	0.0604419	-0.252461	-0.0762263	-0.199768	0.00848731
ENSMUSG00000031519	Asb5	0.670848	0.959305	0.741075	0.777148	-0.154955	-0.490712	-0.759643	-0.574621	-0.37127	-0.891903	-0.340611	0.154669	-0.238081	0.462212	0.107464	-0.050925
ENSMUSG00000060429	Sntb1	0.591358	0.598366	0.415757	0.593471	-0.598897	-0.835699	-0.960782	-0.531119	-0.0198877	-1.03734	-0.240033	0.16299	0.901958	-0.155551	0.461641	0.653768
ENSMUSG00000083646	Gm6088	0.268395	0.821415	0.787447	0.706227	-0.302774	-0.821778	-0.667004	-0.749995	0.00857523	0.131296	-0.215728	0.503147	-0.275835	-0.141421	0.0814818	-0.13345
ENSMUSG00000110453	Gm32352	0.745654	0.79134	0.415024	0.529234	-1.10929	-0.214916	-0.450586	-0.860437	0.00450985	-0.416134	-0.687052	1.00089	-0.619582	0.147567	0.0134639	0.710321
ENSMUSG00000044220	Nkx2-3	0.624259	0.565019	0.628517	0.308541	-0.534238	-0.717361	-1.18454	-0.553332	0.0213606	0.0327829	0.328716	-0.243554	-0.214788	0.381377	0.0705178	0.486725
ENSMUSG00000004044	Cavin1	0.847591	0.835973	0.674574	0.696891	-0.572522	-0.545362	-0.525561	-0.412385	-0.153201	-0.568332	-0.363789	0.499008	-0.280813	-0.292495	-0.0248473	0.185271
ENSMUSG00000025407	Gli1	0.188544	-0.132402	0.15358	0.509731	-0.257412	-1.8916	-1.28622	-0.95547	0.668612	1.15666	0.574756	0.580892	0.287659	0.450599	-0.163802	0.115876
ENSMUSG00000029335	Bmp3	0.0119219	0.600828	1.842	0.368053	-0.391269	-0.796773	-0.54396	-0.532931	-0.409721	-0.343074	-0.720775	0.0353941	0.0190404	0.555391	0.388784	-0.0829051
ENSMUSG00000022525	Hrasls	0.540682	0.546941	0.654165	0.681239	-1.01807	-0.77287	-0.556614	-0.312599	0.0668176	-0.628563	-0.738822	0.395397	-0.316572	0.757948	0.111531	0.589394
ENSMUSG00000109975	Gm19196	0.389525	0.369655	0.483485	0.682011	-0.656414	-0.618414	-0.735376	-1.12614	-0.0607783	0.610088	0.203606	0.0380574	0.434571	-0.0667595	-0.116655	0.169537
ENSMUSG00000096146	Kcnj11	0.282378	0.177521	0.398814	0.422733	-0.804682	-1.20978	-0.622702	-1.13637	0.197407	-0.643753	-0.405466	0.301989	0.219389	2.13418	0.439424	0.248912
ENSMUSG00000084843	B230312C02Rik	0.346135	-0.0431078	-0.0356721	0.279819	-0.474912	-1.81236	-0.882296	-1.33745	0.337473	1.35223	0.803181	0.406048	0.192073	0.578792	-0.132705	0.42275
ENSMUSG00000029189	Sel1l3	0.665669	0.553301	0.521667	0.960255	-0.350273	-0.859217	-0.255848	-0.868601	-0.366152	-0.0653355	-0.56777	0.538457	-0.243371	-0.40154	0.328283	0.410475
ENSMUSG00000030527	Crtc3	0.970659	0.916894	0.31355	0.510563	-0.646466	-0.48918	-0.467845	-0.707187	-0.39558	-0.0701398	-0.495844	0.790011	-0.344	-0.360031	0.0134456	0.461149
ENSMUSG00000040170	Fmo2	0.459392	0.482572	1.39346	0.477313	0.225429	-1.30237	-0.370181	-0.750832	-0.427406	-0.0376752	-0.349705	-0.426057	0.000564456	0.497877	0.359326	-0.231709
ENSMUSG00000028776	Tinagl1	0.441203	0.744883	0.446396	0.685081	-0.257438	-0.867739	-0.456401	-1.11004	0.174444	-0.0956592	0.072452	0.558147	-0.355051	-0.299718	0.0357129	0.283732
ENSMUSG00000005583	Mef2c	0.88506	0.957804	0.712513	0.748704	-0.242994	-0.559262	-0.450168	-0.446927	-0.368993	-0.599574	-0.684605	0.346819	-0.517841	-0.114621	-0.0800232	0.414108
ENSMUSG00000060477	Irak2	0.672132	0.421248	0.105367	0.827042	-0.414549	-0.957354	-0.780436	-0.824803	0.0236186	0.533551	0.180056	0.542892	-0.172503	-0.310043	-0.0213349	0.175117
ENSMUSG00000037712	Fermt2	0.791485	0.973749	0.557799	0.832426	-0.328883	-0.715414	-0.165464	-0.632405	-0.359455	-0.246896	-0.554752	0.283877	-0.34384	-0.295561	0.0225127	0.180821
ENSMUSG00000044676	Zfp612	0.575695	0.229797	0.373415	0.636266	-0.397158	-1.24267	-0.52884	-1.00025	-0.0512072	0.244393	0.33347	0.0322667	0.195799	0.151754	0.0893624	0.357907
ENSMUSG00000079434	Neu2	0.497698	0.0195055	0.909913	0.587844	-0.817278	-0.478428	-0.921483	-0.751525	0.495309	0.266307	-0.325209	-0.305274	0.682523	-0.00614714	0.135557	0.0106881
ENSMUSG00000114715	Gm34471	0.70205	1.30238	0.198088	0.87446	-0.346106	-0.518968	-0.518968	-0.518968	-0.243698	-0.255343	-0.475345	0.340998	-0.340898	-0.285484	0.00205494	0.0837475
ENSMUSG00000026888	Grb14	0.521059	0.553889	0.316352	0.380138	-0.622634	-0.907829	-0.700423	-0.973647	-0.0638821	-0.0570666	0.092526	0.241208	0.308267	0.692929	0.0877581	0.131356
ENSMUSG00000113848	Gm16419	1.2342	1.1223	0.503603	0.514811	0.197967	-0.94585	0.227705	-1.07821	-0.0770787	-1.75745	-0.857768	0.691855	-0.337504	-0.235516	0.844015	-0.0470875
ENSMUSG00000028542	Slc6a9	0.420584	0.305016	0.4466	0.609487	-0.335746	-1.13339	-0.783811	-0.936891	-0.0100132	0.164319	0.198595	0.374419	-0.00698651	-0.244091	0.273343	0.658565
ENSMUSG00000067780	Pi15	1.11115	1.14	0.944195	1.11443	-0.167395	-0.142121	0.431652	-0.782876	-0.674025	-0.473496	-1.50346	0.445598	-0.739918	-0.953003	0.00555494	0.243705
ENSMUSG00000055044	Pdlim1	0.824973	1.01124	0.691842	0.868316	-0.413105	-0.420214	-0.243809	-0.496148	-0.453719	-0.219115	-0.905425	0.488001	-0.811511	-0.11378	0.0367576	0.155696
ENSMUSG00000110935	Gm8834	0.44242	0.550284	0.778358	0.807795	-0.759775	-0.759775	-0.759775	-0.106142	-0.297174	1.00726	-0.573263	-0.511373	-0.386499	0.251277	-0.425519	0.741904
ENSMUSG00000114981	Gm34093	0.453305	0.225451	0.222541	1.01781	-0.963787	-0.841495	-0.274971	-0.963787	-0.403205	0.949878	0.144408	1.01338	-0.613552	0.252038	-0.236924	0.0189168
ENSMUSG00000054000	Tusc1	0.489423	0.860205	0.653194	0.867192	-0.143657	-0.729871	-0.428543	-0.787812	0.0457908	-0.21991	-0.111121	0.431845	-0.537481	-0.396079	0.0251248	-0.0183021
ENSMUSG00000027318	Adam33	0.151789	-0.156331	-0.196653	0.379139	-0.50996	-1.64255	-1.10426	-1.52302	0.408838	1.46193	0.933454	0.505737	0.223248	0.519489	0.132432	0.416727
ENSMUSG00000009013	Dynll1	0.833477	0.669567	0.481134	0.824475	-0.736948	-0.418361	-0.243392	-0.744845	-0.241357	-0.137657	-0.583051	0.619135	-0.630577	-0.137885	0.0675214	0.378762
ENSMUSG00000028465	Tln1	0.67099	0.764097	0.469886	0.713467	-0.525385	-0.53709	-0.382098	-0.885841	-0.120635	-0.0478953	-0.428968	0.626992	-0.421756	-0.433129	0.120317	0.417049
ENSMUSG00000000782	Tcf7	-0.200092	1.27134	0.176521	1.58018	-0.453663	-0.294019	-0.990076	-0.378053	0.936003	-0.268702	-1.0844	0.050572	0.636709	-0.592106	0.714577	-1.10479
ENSMUSG00000030772	Dkk3	1.02225	0.792869	1.01555	0.630428	-0.561165	-0.06034	-0.473891	-0.387196	-0.444656	-0.522102	-1.38225	0.672148	-0.679924	-0.0614102	0.105502	0.334194
ENSMUSG00000034118	Tpst1	0.879976	0.802889	0.561588	0.6909	-0.593892	-0.22753	-0.52383	-0.658594	-0.24846	-0.347989	-0.369	0.539566	-0.40668	-0.25865	-0.0712751	0.230981
ENSMUSG00000027669	Gnb4	0.702392	0.625216	0.700832	0.585376	-0.273863	-0.8202	-0.353671	-0.872502	-0.212776	0.232182	-0.614818	0.520846	-0.519975	-0.336404	0.199232	0.438132
ENSMUSG00000038168	P3h2	1.10367	1.01271	0.516629	0.753509	-0.691047	-0.195824	-0.0681823	-0.585553	-0.445848	-0.442885	-1.31786	0.908705	-0.694487	-0.550119	0.132704	0.563876
ENSMUSG00000042363	Lgalsl	0.642149	0.985162	0.971031	0.557596	-0.202093	-0.620352	-0.229466	-0.718498	-0.327456	-0.606478	-0.639117	0.48917	-0.427326	-0.346878	0.339714	0.132842
ENSMUSG00000053411	Cbx7	0.56326	0.458113	0.466524	0.628865	0.106239	-1.36186	-1.00296	-0.546903	0.0496733	0.212596	-0.0699619	0.108232	0.133921	-0.0551216	-0.00263848	0.312025
ENSMUSG00000032911	Cspg4	0.507353	0.267734	0.228487	0.558866	-0.689026	-0.938119	-0.611939	-1.11257	0.210665	0.225246	-0.0675477	0.976781	-0.300836	-0.236157	0.262395	0.718671
ENSMUSG00000020032	Nuak1	0.698439	0.690125	0.441692	0.802463	-0.593746	-0.529699	-0.651607	-0.504881	0.314652	-0.619831	-0.318048	0.50884	-0.312069	-0.554377	0.2708	0.357247
ENSMUSG00000019326	Aoc3	0.560712	0.739828	0.374893	0.480592	-0.707995	-0.726025	-0.814807	-0.50292	0.227789	-0.305334	0.0953947	0.427215	0.222193	-0.46975	0.174868	0.223346
ENSMUSG00000091561	Gm6665	0.594724	0.895146	0.690679	0.805356	0.124211	-0.947823	-0.510094	-0.581108	0.0153723	-0.518306	0.381911	0.446723	-0.902887	-0.435633	0.0671532	-0.125426
ENSMUSG00000094800	Gm9780	-0.79668	-0.162613	0.870557	1.02129	-1.23972	0.383215	-1.86016	-1.25093	1.43778	1.21519	0.366527	1.32758	-0.712001	0.704503	-0.569426	-0.73511
ENSMUSG00000025213	Kazald1	0.865315	0.5806	0.404077	0.368749	-0.868315	-0.81765	-0.325531	-0.667736	0.267205	-0.148138	-0.413971	0.667907	-0.0387882	-0.0908056	-0.0882162	0.305298
ENSMUSG00000018415	Gid4	0.63478	0.687695	0.346934	0.461197	-0.57078	-0.566085	-0.581365	-1.01966	0.0712187	-0.314231	-0.0777647	0.119628	0.480134	-0.159993	0.214853	0.273443
ENSMUSG00000070047	Fat1	0.866951	0.899739	0.612622	0.792179	-0.461646	-0.364348	-0.079905	-0.789139	-0.220916	-0.205648	-0.866621	0.728505	-0.756348	-0.680266	0.139408	0.385434
ENSMUSG00000064023	Klk8	0.223246	0.212806	0.369681	0.157889	-0.86371	-1.48747	-0.871629	-0.678845	0.394591	-0.0751419	0.666046	0.534436	0.0588834	0.749948	0.150667	0.458601
ENSMUSG00000028463	Car9	0.529233	0.407198	0.378501	0.739494	-0.204858	-0.878025	-0.461051	-1.26321	0.172698	0.527833	-0.44194	0.602324	-0.342837	-0.087253	0.0762043	0.245693
ENSMUSG00000051805	A530095I07Rik	0.830999	0.68443	0.501709	0.18772	-1.00383	-1.02469	0.288757	-0.916369	0.132733	0.466278	-0.755088	0.53431	-0.517062	0.530022	0.283649	-0.223572
ENSMUSG00000017453	Pipox	0.670926	0.490354	0.431585	0.321436	-0.183222	-0.737594	-0.946019	-1.07801	0.400851	0.749678	0.12321	-0.0856527	-0.0774287	0.130681	-0.147918	-0.062876
ENSMUSG00000087411	Gm16048	0.380729	0.112402	-0.135899	0.403766	-0.296244	-1.59666	-1.07693	-1.12082	-0.352307	1.49976	1.18585	0.330123	-0.0880404	-0.199163	0.277645	0.675799
ENSMUSG00000023043	Krt18	0.08293	0.349165	0.493608	0.705932	-1.17915	-1.07888	-0.137332	-0.816349	0.499276	-0.126073	-0.00706784	-0.0444291	-0.0926169	0.871062	-0.00684786	0.48677
ENSMUSG00000032387	Rbpms2	0.289703	0.251155	0.248709	0.433514	-0.41313	-1.4471	-0.541336	-1.21833	0.0262735	0.523078	0.406166	0.391871	0.302193	0.146406	0.232404	0.368422
ENSMUSG00000042485	Mustn1	0.675559	0.335595	0.3782	0.503755	-0.325357	-1.03011	-0.438175	-1.14874	-0.203688	-0.0544902	-0.449471	0.808368	-0.210252	0.290614	0.180786	0.687407
ENSMUSG00000079669	Gm17396	0.595948	0.319186	0.123987	0.560529	0.0132114	-1.12425	-0.778221	-1.34607	0.0773378	0.972546	0.173783	0.287077	-0.511462	0.226281	0.199872	0.210246
ENSMUSG00000028657	Ppt1	0.730467	0.735541	0.807544	0.664411	-0.696382	-0.143526	-0.327749	-0.723177	-0.164489	-0.361131	-0.898785	0.456703	-0.244722	-0.196538	0.105566	0.256268
ENSMUSG00000068699	Flnc	0.505632	0.771584	0.507348	0.268239	-0.785701	-0.562519	-0.602603	-0.821449	-0.277356	0.301277	-0.337611	1.069	-0.639002	0.226432	0.0195711	0.357155
ENSMUSG00000036867	Smad6	0.522181	-0.0860477	0.626072	0.838511	-0.717924	-0.790573	-0.508725	-0.906792	1.0372	-0.493165	-0.689274	0.311529	-0.138512	0.115891	0.545407	0.334221
ENSMUSG00000025035	Arl3	0.558553	0.58379	0.5042	0.489642	-0.476115	-0.934266	-0.898807	-0.378473	0.0469889	-0.0435589	-0.172991	0.380143	-0.341709	0.18116	0.211554	0.289888
ENSMUSG00000021820	Camk2g	0.536905	0.295744	0.349813	0.637225	-0.319989	-1.08219	-0.769491	-0.829693	0.058109	0.369256	0.140765	0.465994	-0.0669713	-0.156061	0.0854691	0.285111
ENSMUSG00000031246	Sh3bgrl	0.682365	0.996568	0.953427	0.87522	-0.31271	-0.415067	-0.210407	-0.37449	-0.431593	-0.717014	-0.822455	0.294513	-0.371203	-0.475382	-0.0593726	0.387601
ENSMUSG00000098661	Mir7052	0.651368	-0.38843	-0.566667	0.54817	-0.786619	-1.65896	-0.121258	-2.00647	-0.0522481	0.102783	1.60232	0.712357	0.195527	-0.0290651	0.910987	0.886198
ENSMUSG00000040543	Pitpnm3	0.620463	0.47992	0.244591	0.653257	-0.182109	-1.3193	-0.614941	-0.701075	-0.166947	0.24736	0.0130111	0.617804	-0.133586	-0.00253317	-0.0998778	0.343967
ENSMUSG00000035413	Tmem98	0.67523	0.693711	0.510315	0.764705	-0.746224	-0.359295	-0.276233	-0.788087	0.344799	-0.501825	-0.682404	0.498807	-0.279058	0.147906	-0.28381	0.281463
ENSMUSG00000071818	4930417O22Rik	0.813926	0.891725	-0.232735	0.664504	-0.0472631	-1.21362	-0.282191	-1.13133	-0.210242	-0.221233	-0.745295	1.14063	-0.359978	-0.0299086	0.460952	0.502057
ENSMUSG00000097328	Tnfsf12	0.573143	0.46316	0.715682	0.569976	-0.636571	-0.360748	-0.709947	-0.781339	0.0381515	-0.0688553	-0.263561	0.370611	-0.196842	0.135383	-0.00326571	0.155022
ENSMUSG00000062694	Cav3	0.431295	0.425183	0.126812	0.614946	-0.783368	-0.962393	0.0309204	-1.49355	0.0741227	0.0545563	-0.379569	1.07491	-0.446225	0.825897	0.00157327	0.404889
ENSMUSG00000038648	Creb3l2	0.864191	0.838357	0.63258	0.713702	-0.739612	-0.191885	-0.213521	-0.612337	-0.175184	-0.393934	-0.941305	0.719492	-0.440525	-0.304931	0.0795801	0.165333
ENSMUSG00000039007	Cpq	0.812101	0.819119	1.03885	0.746478	-0.337877	-0.183262	-0.272154	-0.59284	-0.194446	-0.864113	-0.864792	0.386323	-0.372173	-0.28943	-0.119963	0.288178
ENSMUSG00000030605	Mfge8	0.569592	0.444591	0.463482	0.388485	-0.584092	-0.784358	-0.623976	-0.942873	0.0245986	0.104932	-0.452839	0.795931	-0.295515	0.0665871	0.373785	0.451671
ENSMUSG00000054556	Gm4876	0.585223	0.513866	0.440914	0.485387	-0.325873	-1.02453	-0.524669	-0.899582	-0.218504	0.22248	-0.237145	0.455674	-0.112406	0.398722	-0.0522403	0.292689
ENSMUSG00000109780	Gm45447	0.609293	0.52406	0.209784	0.645504	-0.773906	-0.773906	-0.486354	-0.773906	-0.400038	0.865783	0.124489	0.423895	-0.109059	-0.414926	0.379373	-0.0500854
ENSMUSG00000049119	Fam110b	0.862311	0.75296	0.638879	0.596547	-0.325117	-0.553348	-0.391687	-0.675778	-0.324389	-0.297498	-0.360393	0.633981	-0.444315	-0.156571	0.0852881	-0.0408708
ENSMUSG00000042826	Fgf11	0.621458	0.557469	0.351083	0.52618	-1.20162	-0.322708	-0.203318	-1.00965	0.130149	-0.0314491	-0.127064	0.348069	0.18754	-0.239852	0.234292	0.179412
ENSMUSG00000028479	Gne	0.932045	0.631294	0.230595	0.509978	-0.458789	-0.708304	-0.458724	-0.862989	-0.21596	-0.0921516	-0.34177	0.719952	-0.272227	-0.208272	0.0613883	0.533934
ENSMUSG00000028121	Bcar3	0.738537	0.926019	0.451683	0.537691	-0.517568	-0.632524	-0.300399	-0.682102	-0.0901279	-0.211194	-0.475417	0.434203	-0.503711	0.0515576	-0.0102325	0.283585
ENSMUSG00000068854	Hist2h2be	0.61234	0.687131	0.60328	0.4027	-0.182198	-0.718393	-0.560675	-1.01893	-0.277782	-0.13239	-0.0584685	-0.195058	0.32423	-0.0344002	0.421779	0.126836
ENSMUSG00000020953	Coch	0.448782	0.693074	0.383812	0.493846	-0.254617	-0.980198	-0.541621	-0.987293	0.225001	0.15388	-0.581252	0.00481447	0.0537399	0.566846	0.558814	-0.237629
ENSMUSG00000085282	Gm15663	0.65662	0.78781	0.232396	0.577255	-0.874104	-0.608962	-0.361267	-0.683753	-0.0529618	0.1416	-0.316655	0.42063	-0.0756176	0.00870429	0.0768771	0.0714283
ENSMUSG00000027188	Pamr1	0.51741	0.627833	0.0402828	0.256612	-0.955329	-0.744525	-0.983136	-0.656086	0.0626419	0.473282	-0.0217401	0.987767	-0.183107	0.0404589	-0.0357303	0.573365
ENSMUSG00000042155	Klhl23	0.601392	0.7604	0.658179	0.676961	-0.249686	-0.509795	-0.584269	-0.734808	-0.291546	-0.233478	-0.33019	0.277374	-0.199115	-0.177539	-0.057415	0.393535
ENSMUSG00000072966	Gprasp2	0.626473	0.589411	0.387214	0.680915	0.241971	-1.35418	-1.05438	-0.324869	-0.213207	0.473527	0.118923	0.087451	-0.21576	-0.129691	-0.121854	0.208051
ENSMUSG00000085146	Eif2c5	0.557094	0.839459	0.514757	0.785761	-0.194439	-0.691162	-0.501393	-0.691162	-0.269596	-0.312985	-0.403963	0.651904	-0.254496	-0.200439	-0.0869341	0.257594
ENSMUSG00000030319	Cand2	0.554784	0.601379	0.546504	0.354993	-0.761483	-0.419607	-0.630442	-0.904516	-0.118473	-0.477398	-0.51963	0.461328	-0.179587	1.05287	0.0732819	0.365997
ENSMUSG00000097617	Gm10687	0.753808	0.471128	0.0911657	0.667327	-0.368241	-1.19405	-0.663447	-0.554767	0.082676	0.148226	-0.0962011	0.640004	-0.248827	-0.0705576	-0.00278234	0.344535
ENSMUSG00000024302	Dtna	0.574224	0.596954	0.763972	0.726466	-0.0196376	-1.07534	-0.390485	-0.61644	-0.377279	-0.0648659	-0.634971	0.360748	-0.34689	0.0330847	0.120876	0.349587
ENSMUSG00000064254	Ethe1	0.645491	0.632848	0.669644	0.652922	-0.406977	-0.782944	-0.131058	-0.838945	-0.191169	-0.280835	-0.289706	0.285814	-0.101427	-0.170523	0.132483	0.174383
ENSMUSG00000022332	Khdrbs3	0.595801	0.627771	0.688519	0.536764	-0.45676	-0.662345	-0.241743	-0.946474	-0.423092	-0.332836	0.0680048	0.319619	-0.00636761	-0.254967	0.208662	0.279443
ENSMUSG00000054452	Aes	0.34681	0.217812	0.263837	0.26704	-0.841857	-0.989773	-0.789824	-1.03215	0.345523	0.25617	-0.0393221	0.459573	0.333219	0.406526	0.371951	0.424469
ENSMUSG00000031112	Stk26	0.321192	0.34138	1.02832	0.336339	-0.870985	-0.620193	-0.58656	-0.639734	0.41328	-0.0911474	-0.412859	-0.211333	0.0355705	0.288122	0.0690111	0.599594
ENSMUSG00000021823	Vcl	0.574684	1.09792	0.745314	0.877634	-0.415001	-0.234098	-0.142197	-0.657585	-0.355876	-0.713867	-1.28456	0.780835	-0.31982	-0.688124	0.138361	0.596382
ENSMUSG00000115936	4833415N18Rik	0.846744	0.740747	0.36182	0.578723	-1.12638	-0.395921	-0.151288	-0.542351	-0.224425	-0.278919	-0.447556	0.114443	-0.233368	-0.0618464	0.373794	0.445783
ENSMUSG00000072941	Sod3	0.81669	0.607011	0.730055	0.733863	-0.684	-0.172917	-0.0995173	-0.899812	-0.194311	-0.301632	-0.844706	0.783265	-0.522314	-0.375966	0.214025	0.210267
ENSMUSG00000022037	Clu	0.75513	0.849868	0.960499	0.712313	-1.23209	0.210727	0.233503	-0.676169	-0.0160682	-0.442198	-1.21883	0.488403	-0.967131	0.136469	-0.021346	0.22692
ENSMUSG00000117072	AL589878.1	0.380516	0.554504	-0.0440631	0.62596	-0.228821	-0.996795	-0.996795	-0.996795	0.967401	-0.996795	-0.719537	0.729073	0.415903	-0.237331	0.266872	1.2767
ENSMUSG00000024924	Vldlr	0.245835	0.387702	0.41858	0.485753	-0.879244	-0.71135	-0.810243	-0.794207	0.0662388	-0.16747	-0.0178803	0.0342605	0.535456	0.437548	0.448313	0.32071
ENSMUSG00000027800	Tm4sf1	1.03507	1.15683	0.671126	0.881625	-0.132941	-0.420275	0.173941	-0.604288	-0.270409	-0.766138	-1.37521	0.384627	-0.620463	-0.29535	-0.117895	0.299752
ENSMUSG00000097183	Gm17501	0.672501	0.6216	0.368874	0.565269	-0.351459	-0.908333	-0.455448	-0.782479	-0.156521	0.425323	-0.37602	0.787634	-0.417462	0.0288496	-0.0502851	0.0279569
ENSMUSG00000052911	Lamb2	0.558273	0.494183	0.574955	0.531705	-0.286856	-0.857817	-0.553308	-0.862461	-0.05737	0.328078	-0.198752	0.504473	-0.440884	-0.0695792	-0.0107415	0.346101
ENSMUSG00000037242	Clic4	0.78746	1.01944	0.963449	0.824494	-0.366454	-0.284041	-0.016495	-0.457558	-0.3794	-0.972883	-1.08726	0.431225	-0.503328	-0.410213	0.0856531	0.365915
ENSMUSG00000048402	Gli2	0.643089	0.614728	0.221106	0.504122	-0.310941	-0.971304	-0.724471	-0.719151	0.0255952	0.562268	-0.21961	0.542995	-0.22621	-0.127893	-0.069952	0.255628
ENSMUSG00000021493	Pdlim7	0.372422	0.380476	0.12029	0.503956	-0.471848	-0.990111	-0.649589	-1.21229	0.0899533	0.827952	0.455975	0.65795	-0.4384	0.0734783	-0.0375228	0.317306
ENSMUSG00000040562	Gstm2	0.563357	0.524218	0.436897	0.584118	-0.626719	-0.79305	-0.578337	-0.589312	0.156709	0.211811	-0.273898	0.543231	-0.465969	0.102372	0.0427596	0.161812
ENSMUSG00000028373	Astn2	0.741866	0.839617	0.855174	0.566693	0.143996	-1.14919	-0.698127	0.0250066	-0.20827	-0.325106	-0.709522	0.614319	-0.797516	-0.391159	0.151328	0.340896
ENSMUSG00000043542	Zc2hc1a	0.748847	0.885685	0.704754	0.585497	-0.162415	-0.816778	-0.366094	-0.409231	-0.473486	0.181093	-0.633416	0.285153	-0.502226	-0.311039	0.107742	0.175915
ENSMUSG00000021379	Id4	0.366875	0.229049	0.665606	0.420551	0.102782	-1.42359	-0.742849	-0.932139	0.396284	-0.209299	-0.200444	0.394668	0.0142725	0.132346	0.256819	0.529065
ENSMUSG00000076490	Trbc1	-0.703554	0.961841	-0.332464	2.11085	-0.498677	-0.0196284	-0.870263	-1.24988	1.54758	0.494707	-1.02388	0.0105415	1.14425	-0.440801	0.846055	-1.97667
ENSMUSG00000040896	Kcnd3	0.534929	0.633707	0.627672	0.510526	-0.420457	-0.630193	-0.621015	-0.691346	-0.15078	-0.0361797	-0.241745	0.373256	-0.180115	-0.0476659	-0.0696314	0.409038
ENSMUSG00000053931	Cnn3	0.720264	0.977988	0.871948	0.810766	-0.40742	-0.127746	-0.186286	-0.560231	-0.783139	-0.214225	-0.60676	0.485948	-0.727031	-0.355568	0.0470342	0.0544593
ENSMUSG00000030878	Cdr2	0.887425	1.17004	0.523721	0.772885	-0.354734	-0.379397	-0.0666335	-0.507101	-0.423499	-0.675855	-0.604275	0.744696	-0.826701	-0.42687	-0.0560749	0.222374
ENSMUSG00000041189	Chrnb1	0.399338	0.259158	0.248999	0.352951	-0.687935	-1.30578	-0.630699	-0.775293	0.132298	-0.166213	0.726455	0.511705	-0.0833387	0.570736	0.286701	0.160917
ENSMUSG00000054418	2900041M22Rik	0.742281	0.47548	0.38561	0.531168	-0.29616	-0.896397	-0.876692	-0.445699	0.179652	0.14458	-0.451954	0.577966	-0.165148	0.107494	-0.297621	0.285441
ENSMUSG00000097820	E530011L22Rik	0.603851	0.388198	0.143887	0.630115	-0.471433	-0.41131	-0.878461	-1.11936	0.167304	0.165543	0.137587	0.462903	0.12142	-0.067445	0.124888	0.00231096
ENSMUSG00000019699	Akt3	0.715414	0.874063	0.894711	0.63598	-0.136285	-0.672081	-0.436869	-0.271414	-0.358633	-0.581999	-0.941086	0.478449	-0.382053	-0.346976	0.0362458	0.492532
ENSMUSG00000024236	Svil	0.594984	0.680832	0.403438	0.432263	-0.407693	-0.828302	-0.56725	-0.717835	-0.166207	0.475788	-0.329054	0.63618	-0.349475	-0.0240812	-0.192824	0.359237
ENSMUSG00000052632	Asap2	0.639849	0.726605	0.280178	0.668328	-0.0995477	-0.90135	-0.484858	-0.831794	-0.0985506	0.219243	-0.57862	0.747995	-0.374543	-0.533111	-0.0311696	0.651346
ENSMUSG00000001435	Col18a1	0.553421	0.602427	0.255985	0.525918	-0.40005	-0.833138	-0.313651	-1.14118	0.0909498	0.213333	-0.687321	1.08418	-0.556765	-0.278182	0.167277	0.716793
ENSMUSG00000043644	0610009L18Rik	0.845649	0.579521	0.491055	0.76983	0.0279986	-0.434672	-0.600818	-0.930885	-0.0409707	-1.37643	-0.244846	0.581428	-0.0160584	0.503097	-0.335766	0.181862
ENSMUSG00000046417	Lrrc75a	0.579195	0.340448	0.673443	0.557209	-0.343978	-0.745686	-0.515358	-0.867921	-0.0808262	0.201805	-0.561835	0.349918	-0.234075	0.215644	0.219062	0.212956
ENSMUSG00000055003	Lrtm2	0.0736351	0.340628	0.772481	0.920959	-0.75779	-0.720493	-0.383101	-0.648174	0.290026	0.0623422	-0.506719	0.0392813	0.164254	-0.236631	0.416563	0.172739
ENSMUSG00000037703	Lzts3	0.51653	0.595773	0.47528	0.561998	-0.425285	-0.79459	-0.444157	-0.798216	0.12698	0.435507	-0.089807	0.0875767	-0.399116	-0.149242	0.217053	0.0837157
ENSMUSG00000033207	Mamdc2	0.532704	0.324165	0.971894	0.329039	-0.584092	-0.606348	-0.962863	-0.297412	-0.344473	0.136137	-0.48942	0.0965828	-0.0721824	-0.122697	0.513235	0.575731
ENSMUSG00000026728	Vim	0.763088	0.778289	0.866836	0.559459	-0.490638	-0.305536	-0.327569	-0.50968	-0.274672	-0.39199	-0.9168	0.436427	-0.492441	-0.135927	0.110701	0.330453
ENSMUSG00000052135	Foxo6	0.372699	-0.147001	0.170343	0.965431	-0.404299	-1.18074	-1.0609	-0.593142	0.850579	-0.252198	0.784224	0.233934	-0.24197	0.358429	-0.378986	0.523593
ENSMUSG00000028799	Zfp362	0.480484	0.500097	0.61363	0.70395	-0.443608	-0.467943	-0.749103	-0.63934	0.156657	0.0158363	-0.308109	0.323359	-0.130975	-0.38765	0.181849	0.150865
ENSMUSG00000078517	Emc1	0.635198	0.463828	0.336698	0.608224	-0.305555	-0.94451	-0.318214	-0.985047	-0.0881244	0.172957	-0.420264	0.126649	0.186235	-0.199065	0.298286	0.432705
ENSMUSG00000004891	Nes	0.494871	0.510264	0.247276	0.484338	-0.484061	-0.877168	-0.475439	-1.02237	0.071969	0.0168908	-0.232815	0.876274	-0.254104	-0.132216	0.0176074	0.758683
ENSMUSG00000070576	Mn1	0.552074	0.676723	0.71058	0.919479	-0.677614	-0.0963047	-0.29679	-0.663583	0.0107765	-0.765869	-0.970994	0.501336	-0.360496	-0.0737108	0.552673	-0.0182808
ENSMUSG00000031819	Emc8	0.363621	0.460167	0.239157	0.499267	-0.561166	-0.827566	-0.663068	-0.973023	0.1334	0.488172	0.166447	0.488004	0.00283419	-0.0917965	-0.0815698	0.35712
ENSMUSG00000031618	Nr3c2	0.361834	0.492128	0.879299	0.182603	-0.449438	-0.757588	-0.909117	-0.554166	-0.0537738	0.0893775	-0.0343871	0.0740504	0.288227	0.0907536	0.188428	0.11177
ENSMUSG00000025809	Itgb1	0.834082	1.10023	0.96328	0.931014	-0.268858	-0.132885	0.13888	-0.489779	-0.502135	-0.907513	-1.3837	0.554059	-0.661472	-0.497318	-0.0631175	0.385239
ENSMUSG00000057614	Gnai1	0.389838	0.708039	0.841542	0.700163	-0.0388365	-0.895728	-0.619033	-0.384512	-0.209879	-0.75899	-0.314655	0.209445	-0.000635529	-0.25715	0.197589	0.432803
ENSMUSG00000112446	Gm47949	0.231606	0.835145	0.6564	0.7588	-0.523571	-0.523571	-0.523571	-0.523571	-0.523571	1.18544	-0.523571	0.125071	0.00858993	-0.523571	-0.523571	0.387517
ENSMUSG00000069806	Cacng7	0.839516	0.500654	0.648452	0.522405	0.033736	-0.797205	-0.679042	-0.620097	-0.0830146	0.195814	-0.451237	0.477654	-0.647856	-0.246362	-0.00453029	0.311112
ENSMUSG00000026321	Tnfrsf11a	0.655271	0.815317	0.614364	0.621802	-0.469002	-0.272986	-0.452446	-0.663878	-0.375576	0.00549791	-0.372801	0.51121	-0.464278	-0.270361	-0.218105	0.335973
ENSMUSG00000004951	Hspb1	0.385438	0.936889	0.500568	0.751668	-0.333134	-0.889285	-0.100716	-0.663804	-0.278325	-0.325317	-0.432967	0.833738	-0.607776	0.0196454	0.0871473	0.11623
ENSMUSG00000029657	Hsph1	0.690721	1.39959	0.316571	0.486455	-0.803019	-0.693167	0.558947	-0.726132	-0.676635	0.122959	-0.288168	0.541646	-0.825472	-0.0938974	0.137159	-0.14756
ENSMUSG00000011658	Fuz	0.427358	0.198601	0.0462112	0.482833	-0.996202	-0.845962	-0.566809	-0.990575	0.304165	0.659286	0.410188	0.384907	0.146668	0.032393	0.0466461	0.260293
ENSMUSG00000026078	Pdcl3	0.683456	0.765998	0.728232	0.694353	-0.323631	-0.696795	-0.147701	-0.512617	-0.250784	-0.232843	-0.666281	0.251249	-0.277571	-0.199459	0.0461969	0.138196
ENSMUSG00000013419	Zfp651	0.575967	0.575124	0.590539	0.515637	-0.302264	-0.537222	-0.662426	-0.792286	0.0421248	-0.214072	-0.142455	0.539577	-0.247995	-0.128213	0.00471127	0.183254
ENSMUSG00000037463	Fbxo27	0.696301	0.361138	0.502461	0.744187	-0.615078	-0.837824	-0.291147	-0.500762	-0.165117	0.225476	-0.366502	0.500913	0.237943	-0.509961	-0.0606886	0.0786593
ENSMUSG00000041423	Paqr6	0.457565	0.269021	0.336526	0.465865	0.132447	-1.57815	-0.780598	-0.792885	-0.199818	0.411169	0.416364	0.372398	0.13994	0.330088	-0.000426099	0.0204912
ENSMUSG00000081239	Gm11836	0.575049	0.537183	0.387607	0.829889	-0.423174	-0.527551	-0.471373	-0.794191	0.269114	-0.794191	-0.357359	0.564595	-0.204977	-0.00950806	0.322927	0.0959585
ENSMUSG00000026469	Xpr1	0.858551	0.854601	0.720853	0.853485	-0.195666	-0.382283	-0.296836	-0.383044	-0.41967	-0.585873	-0.928013	0.373453	-0.355353	-0.496976	0.103605	0.279167
ENSMUSG00000083608	Gm14863	0.348916	0.345485	0.946594	0.699231	-0.620216	-0.620216	-0.620216	-0.344071	-0.388872	-0.620216	-0.620216	0.916762	-0.380024	0.674585	0.517024	-0.234551
ENSMUSG00000031586	Rbpms	0.191152	0.267508	0.310665	0.533609	-0.126505	-1.25201	-0.762229	-1.09479	0.0527901	0.664906	0.32897	0.242667	-0.0682516	0.263875	0.0040516	0.443592
ENSMUSG00000086826	Gm11739	0.193067	0.109377	0.320677	0.75301	-0.913476	-1.26268	-0.519458	-0.463372	0.1498	1.31571	0.46207	0.598013	-0.183144	-0.320855	-0.678659	0.439923
ENSMUSG00000025289	Prdx4	0.67033	0.766493	0.903821	0.758288	-0.506192	0.222744	-0.52561	-0.619744	-0.257575	-0.174396	-0.693506	0.164065	-0.563918	-0.196996	-0.0580733	0.110268
ENSMUSG00000023055	Calcoco1	0.443447	0.346709	0.697663	0.476858	-0.329734	-0.816128	-0.624332	-0.792709	0.0688291	0.0123476	-0.18868	0.0715516	0.21594	0.146265	0.0884391	0.183533
ENSMUSG00000032060	Cryab	0.644049	0.470621	0.260981	0.40821	-0.456213	-0.90844	-0.51766	-0.852829	0.044809	-0.0963498	-0.891631	0.821149	-0.519842	1.32995	0.0582827	0.204912
ENSMUSG00000000184	Ccnd2	0.646277	0.748044	0.699675	0.709565	-0.465407	-0.486396	-0.400068	-0.362448	-0.102669	-0.359518	-0.608503	0.331584	-0.479465	-0.206414	0.055705	0.280038
ENSMUSG00000053164	Gpr21	0.38294	0.775204	0.728987	0.729273	-0.682468	-0.47647	-0.38951	-0.348778	-0.167348	-0.441372	-0.266483	0.460669	-0.391495	-0.00651909	-0.202599	0.295966
ENSMUSG00000007867	Ift43	0.636793	0.485857	0.188937	0.604063	-0.681148	-0.658692	-0.547105	-0.70984	-0.219595	0.564042	0.065679	0.482897	-0.364313	0.0427285	-0.0602445	0.169942
ENSMUSG00000039542	Ncam1	0.171506	0.107477	0.00878113	0.17141	-0.661989	-1.30564	-1.03879	-1.04373	0.243984	1.15705	0.365103	0.56674	0.156157	0.655877	0.0339252	0.412145
ENSMUSG00000022010	Tsc22d1	0.560993	0.548576	0.901112	0.551262	-0.4848	-0.468242	-0.352329	-0.634558	-0.410367	-0.173341	-0.589181	0.1602	-0.213455	-0.01648	0.252757	0.367854
ENSMUSG00000078958	Atp6ap1l	0.93004	0.609471	0.16647	0.401317	-0.713643	-0.438848	-0.59409	-0.642435	-0.344027	0.329654	-0.264205	0.425548	-0.28327	0.57571	0.184099	-0.341792
ENSMUSG00000105746	Gm43595	0.843532	0.605093	0.308929	0.604341	-0.546699	-1.06591	-0.361795	-0.158556	-1.16048	-0.152564	0.398148	0.56772	-0.485911	0.458907	0.515749	-0.370498
ENSMUSG00000086283	2810433D01Rik	0.63027	0.524149	0.437622	0.482671	-1.17364	-0.262054	-0.545704	-0.437437	0.288554	0.0399679	-0.0999919	0.401246	0.0129994	0.0473714	-0.362288	0.0162683
ENSMUSG00000048218	Amigo2	0.492001	0.534264	0.712877	0.27527	-0.216032	-1.17272	-0.255909	-0.820352	-0.205757	0.119369	-0.148045	0.173412	-0.332324	0.351617	0.329359	0.162971
ENSMUSG00000043384	Gprasp1	0.78882	0.730398	0.356443	0.716553	-0.000724188	-1.19758	-0.444449	-0.24372	-0.349945	0.19974	-0.0524627	0.184579	-0.283151	-0.266608	-0.0253643	-0.112534
ENSMUSG00000030122	Ptms	0.321301	0.17354	0.384453	0.449605	-0.799718	-0.852238	-0.640635	-0.857143	0.280474	0.226729	0.159413	0.456843	0.104628	0.0251701	0.301975	0.265599
ENSMUSG00000037820	Tgm2	0.627316	0.655606	0.509276	0.43251	-0.692959	-0.677195	-0.13283	-0.741993	0.065641	-0.31603	-0.274292	0.699486	-0.256479	-0.178455	0.181379	0.099018
ENSMUSG00000028152	Tspan5	0.469021	0.534674	0.851395	0.276863	-0.439169	-0.554016	-0.588951	-0.742988	-0.0584878	-0.285486	-0.254425	0.292351	-0.193409	0.0499958	0.393647	0.248986
ENSMUSG00000072258	Taf1a	0.618956	0.513741	0.393832	0.42565	-0.499849	-0.767883	-0.418757	-0.817067	-0.178464	0.0434398	-0.0357429	0.522349	-0.313995	0.0692113	0.186296	0.258283
ENSMUSG00000033059	Pygb	0.564033	0.623716	0.313912	0.403694	-0.3539	-0.86607	-0.760103	-0.568329	0.241673	-0.315154	-0.283597	0.452159	-0.299102	0.975132	-0.166163	0.0380985
ENSMUSG00000000409	Lck	-0.197891	0.609224	-0.181245	1.98013	-0.318573	-0.550481	-0.805333	-0.562917	0.71644	-0.0404224	-0.116866	0.172708	0.63068	-0.624415	0.548138	-1.25917
ENSMUSG00000041548	Hspb8	0.419131	0.739567	0.68858	0.422078	-0.426232	-0.641514	-0.518121	-0.591964	-0.281504	-0.617422	-0.723513	0.0817757	0.0884847	0.829431	0.285755	0.245469
ENSMUSG00000031791	Tmem38a	0.29562	0.316717	0.405845	0.249619	-0.394048	-1.22691	-0.708151	-0.847145	0.127079	0.120693	-0.412552	0.34865	-0.415983	2.02051	0.00252736	0.117534
ENSMUSG00000005716	Pvalb	2.41572	-0.0611048	0.312769	-0.588828	-0.588828	-0.588828	-0.588828	-0.588828	-0.588828	0.205098	0.392114	-0.588828	-0.588828	-0.588828	-0.588828	2.62368
ENSMUSG00000035407	Kank4	0.879276	0.539718	0.191007	0.405429	-0.0417405	-0.640664	-1.10988	-0.621809	-0.0929963	-0.178373	-0.0225594	0.972473	-0.272182	-0.556125	0.272866	0.275556
ENSMUSG00000001300	Efnb2	0.694713	0.821455	0.56269	0.614748	-0.588726	-0.447061	-0.380107	-0.318051	-0.130943	-0.487713	-0.48454	0.141424	-0.0605292	-0.0494673	0.125872	-0.0137653
ENSMUSG00000044033	Ccdc141	0.323053	0.30252	0.391232	0.522667	-0.603208	-0.836176	-0.652131	-0.795348	-0.0152186	0.18178	-0.212374	0.209471	-0.120338	0.616924	0.264061	0.423083
ENSMUSG00000051851	Rtl8c	1.03382	0.916171	0.778565	0.960159	0.109576	-0.714209	-0.236394	0.106409	-0.197158	-0.601047	-1.29711	0.421154	-0.854785	-0.648358	0.0445551	0.178652
ENSMUSG00000048065	Cyb5r2	0.662003	0.536836	0.0859227	0.541043	-0.17292	-0.898162	-0.755778	-0.769271	-0.105741	0.621747	-0.307123	0.516463	-0.18271	0.0599841	-0.0524634	0.220168
ENSMUSG00000037656	Slc20a2	0.58285	0.593962	0.33966	0.546729	-0.463301	-0.494567	-0.653571	-0.745075	-0.0501033	-0.380427	-0.396695	0.357783	-0.0593266	0.321993	0.224089	0.275999
ENSMUSG00000046598	Bdh1	0.385136	0.843124	0.181288	0.428265	0.0520157	-1.31808	-0.837179	-0.477511	-0.016622	0.307279	-0.239494	0.836301	-0.974699	0.913127	-0.27568	0.192724
ENSMUSG00000027895	Kcnc4	0.385918	0.423044	0.335657	0.339434	0.160165	-1.47342	-0.927332	-0.687666	-0.0484317	0.396709	-0.543464	0.596658	-0.026316	0.0323839	0.510725	0.525939
ENSMUSG00000040653	Ppp1r14c	0.599396	0.142348	0.421776	0.631352	-0.508412	-1.26821	-0.315935	-0.521696	0.0055042	-0.0821796	-0.438908	0.209387	-0.454581	1.38949	0.167641	0.0230296
ENSMUSG00000046167	Gldn	0.359461	0.480156	0.720917	0.292298	-0.633874	-0.484799	-0.190903	-1.22769	-0.302258	-0.196499	-0.951659	0.428832	0.689822	-0.0430402	0.425415	0.633821
ENSMUSG00000024736	Tmem132a	0.49808	0.823522	0.428205	0.546522	-0.470425	-0.403825	-0.0716672	-1.14418	-0.169424	-0.142848	-0.378762	0.700549	-0.579851	-0.157919	0.0895475	0.432478
ENSMUSG00000058571	Gpc6	0.680554	0.990565	1.0523	0.732102	-0.296377	-0.0235929	-0.427918	-0.181066	-0.176163	-0.746687	-1.14081	0.305778	-0.29861	-0.616161	-0.133248	0.279333
ENSMUSG00000034275	Igsf9b	0.554324	0.439896	0.164717	0.645912	-0.316657	-0.894222	-0.650916	-0.71455	0.0393377	0.212387	-0.287756	0.702535	-0.224227	-0.351027	0.206937	0.473311
ENSMUSG00000026727	Rsu1	0.636412	0.842579	0.802008	0.781108	-0.243196	-0.31066	-0.366034	-0.380714	-0.310629	-0.293499	-0.752727	0.237734	-0.442585	-0.232121	-0.140373	0.172695
ENSMUSG00000096956	Snhg18	0.762639	0.561305	0.359325	0.70886	-0.465855	-0.470905	-0.309076	-0.72392	-0.117522	0.00930255	-0.42902	0.498465	-0.655484	-0.039548	-0.122194	0.433627
ENSMUSG00000020926	Adam11	0.356005	0.520362	0.270728	0.132297	0.426023	-1.58416	-1.06695	-0.856218	0.445785	0.874625	0.116591	0.698849	-0.243578	0.131878	-0.335689	0.113455
ENSMUSG00000026131	Dst	0.527026	0.575877	0.403468	0.367265	-0.409556	-0.817429	-0.561401	-0.697438	-0.132436	0.171685	-0.291353	0.583957	-0.230577	-0.165722	0.289153	0.387479
ENSMUSG00000087361	0610043K17Rik	0.529846	0.0737349	-0.415167	0.453281	-0.333701	-1.00683	-1.25201	-1.12036	0.890061	0.199288	0.816167	0.350599	-0.0142483	0.530611	0.0108245	0.287899
ENSMUSG00000036570	Fxyd1	0.290333	0.0952315	0.215305	0.344807	-0.298152	-1.30435	-0.824129	-0.98215	0.276235	0.560046	0.269102	0.480587	0.0081976	0.510492	0.0909849	0.26746
ENSMUSG00000024665	Fads2	0.399764	0.768677	0.633145	0.610108	0.115069	-1.24761	-0.734955	-0.0719146	0.132585	-0.171827	-0.956981	0.667983	-0.301654	-0.0435308	-0.129801	0.330944
ENSMUSG00000031879	Fam96b	0.439182	0.341704	0.319214	0.42046	-0.551217	-0.696696	-0.518544	-1.05611	0.0845654	0.102476	0.147116	0.472826	0.0920708	0.0737749	-0.0117115	0.340886
ENSMUSG00000115836	Gm49060	0.468466	0.556902	-0.181991	0.233365	-0.989516	-0.289735	-0.989516	-0.989516	-0.0402935	0.840599	0.00223086	0.792664	-0.296247	0.0885572	-0.0380602	0.83209
ENSMUSG00000028539	Artn	0.47225	0.30508	0.172151	0.527952	-0.951906	-0.64167	-0.0640463	-1.19699	0.081896	0.16937	0.683494	0.637392	0.284112	-0.251229	-0.00673261	-0.221118
ENSMUSG00000035969	Rusc2	0.363925	0.169037	0.414059	0.456495	-0.0551411	-1.23212	-0.664382	-0.976768	0.0863643	0.427058	0.206232	0.435352	0.0760328	-0.078686	0.191184	0.181356
ENSMUSG00000081534	Slc48a1	0.64106	0.524648	0.494715	0.431838	-0.56718	-0.497662	-0.602551	-0.571368	0.00891089	-0.336836	-0.273634	0.405546	-0.0566924	-0.0285118	0.106755	0.320961
ENSMUSG00000034487	Kdelc2	0.805869	0.900579	0.804578	0.686418	-0.849928	0.144953	-0.107973	-0.31609	-0.0854569	-0.820896	-0.697307	0.498664	-0.524663	-0.488222	-0.102424	0.151898
ENSMUSG00000022434	Fam118a	0.685317	0.592563	0.398937	0.639657	-0.150508	-0.539323	-0.541113	-0.77703	-0.266604	0.11429	-0.369206	0.324061	-0.131339	-0.149971	-0.18282	0.353089
ENSMUSG00000042895	Abra	0.828938	1.18787	0.364776	0.375203	-0.507375	-0.707818	0.347082	-0.689993	-0.415979	0.034168	-0.874339	0.283991	-0.847548	0.791109	-0.16549	-0.00459604
ENSMUSG00000036585	Fgf1	0.644002	0.617442	0.478716	0.458272	0.170397	-1.25206	-0.502869	-0.531719	0.0576722	-0.43275	-0.936716	0.609204	-0.364039	0.339307	0.122881	0.522257
ENSMUSG00000075585	6330403L08Rik	0.729565	0.678591	0.394004	0.626448	-0.422561	-0.601475	-0.244321	-0.616041	-0.186076	-0.185732	-0.132497	0.466874	-0.216778	-0.307442	-0.259695	0.277137
ENSMUSG00000026062	Slc9a2	0.545876	0.681389	0.442613	0.580722	-0.387325	-0.634203	-0.378945	-0.660636	-0.104502	0.0688068	-0.487173	0.51983	-0.134526	-0.25494	-0.0722709	0.275284
ENSMUSG00000106928	Gm43860	0.523754	0.391719	0.315845	0.614473	-0.352881	-0.731641	-0.877861	-0.498447	0.0173501	0.108167	0.0794036	0.311767	0.141098	-0.470758	-0.0987936	0.526805
ENSMUSG00000033420	Antxr1	1.10152	1.12035	0.411159	0.794556	-0.489464	0.567011	-0.570762	-0.382669	-0.300198	-0.294589	-1.18647	0.579626	-0.586187	-0.628834	-0.270163	0.13511
ENSMUSG00000054808	Actn4	0.317244	0.372982	0.0789944	0.275836	-0.686875	-0.922335	-0.65617	-0.992796	0.316233	0.46261	0.0114435	0.90441	-0.175678	-0.0710831	0.206657	0.558528
ENSMUSG00000026258	Snorc	0.0662752	0.273494	0.55132	0.785954	-0.397189	-1.01766	-0.812055	-0.396422	0.334568	-0.581859	-0.735522	-0.105241	0.140947	1.16232	0.586557	0.144512
ENSMUSG00000027447	Cst3	0.635471	0.474442	0.382234	0.586607	-0.307665	-0.788067	-0.532338	-0.593293	0.147057	-0.112865	-0.349472	0.445123	-0.240047	0.00390037	0.0755628	0.17335
ENSMUSG00000028943	Espn	0.519586	0.281751	0.306168	0.370214	-0.668443	-0.792932	-0.549968	-0.809851	0.353418	0.364149	-0.228851	0.398802	-0.140789	0.561535	-0.176587	0.211796
ENSMUSG00000025880	Smad7	0.420013	0.500898	0.52846	0.521603	-0.519415	-0.707542	-0.516354	-0.584266	0.636738	-0.265621	-0.612516	0.411362	-0.331864	-0.317315	0.236546	0.599272
ENSMUSG00000034109	Golim4	0.623964	0.783306	0.82872	0.694201	-0.508949	-0.211718	-0.282847	-0.357076	-0.374948	-0.331344	-0.743001	0.292451	-0.316553	-0.415729	0.0957916	0.223732
ENSMUSG00000030231	Plekha5	0.478211	0.376798	0.410368	0.500462	-0.517392	-0.90926	-0.434238	-0.660442	-0.0596725	0.317618	-0.00575781	0.311192	0.0927164	-0.232523	0.0321252	0.299794
ENSMUSG00000004530	Coro1c	0.807675	0.995987	0.645124	0.715073	-0.179779	-0.199849	-0.383327	-0.358155	-0.341408	-0.562105	-0.764619	0.501071	-0.55899	-0.563004	-0.0417813	0.288087
ENSMUSG00000015202	Cnksr3	0.550533	1.07714	0.518927	0.624241	-0.337274	-0.439273	-0.173359	-0.56158	-0.314316	-0.238432	-0.401195	0.429524	-0.444526	-0.281664	-0.20753	0.198786
ENSMUSG00000021482	Aaed1	0.816976	0.882714	0.555731	0.630197	-0.43444	-0.202402	-0.431798	-0.326519	-0.242683	-0.381	-0.541948	-0.0221065	-0.169843	-0.144507	0.0196781	-0.00804917
ENSMUSG00000046714	Foxc2	0.715858	0.561411	0.695982	0.843265	-0.434992	-0.407548	-0.0387126	-0.581599	-0.112651	-0.101591	-0.778491	0.500302	-0.766648	-0.509181	-0.119947	0.534543
ENSMUSG00000074818	Pdzd7	0.498568	0.47942	0.166791	0.680634	-0.734646	-0.550977	-0.771418	-0.391671	0.1363	0.372292	-0.79213	0.788674	-0.227089	-0.297544	0.311794	0.331001
ENSMUSG00000066278	Vps37b	1.04089	0.644084	0.56803	0.760725	-0.0136088	-0.656686	-0.00834979	-0.581294	-0.228707	-0.300513	-0.869107	0.36089	-0.637976	-0.404756	0.247371	0.079006
ENSMUSG00000000690	Hoxb6	0.723102	0.0414553	0.340674	0.535855	-0.078773	-0.745935	-0.716602	-1.08273	0.021012	0.351496	0.368366	0.401024	-0.103134	-0.316857	0.358385	-0.0973395
ENSMUSG00000033763	Mtss1l	0.625695	0.54147	0.344884	0.593462	-0.0140127	-0.7912	-0.681689	-0.671304	-0.0049511	-0.11107	-0.279352	0.704926	-0.256397	-0.275482	0.0827584	0.192263
ENSMUSG00000057914	Cacnb2	0.68403	0.71343	0.242388	0.542953	-0.334086	-0.643514	-0.361897	-0.735126	-0.0942626	-0.0935127	-0.51094	0.35974	-0.29295	0.305595	0.0154014	0.202752
ENSMUSG00000103164	Gm38150	0.502444	0.186508	-0.23857	0.898224	-0.890488	-0.890488	-0.224001	-0.890488	-0.332191	1.61905	0.461481	0.149974	-0.0928718	-0.381476	0.313424	-0.190536
ENSMUSG00000008090	Fgfrl1	0.461606	0.576696	0.530928	0.296698	-0.691042	-0.499096	-0.586972	-0.597998	0.0885416	-0.209837	0.0226115	0.36817	0.30264	-0.325042	0.159337	0.102757
ENSMUSG00000040209	Zfp704	0.533655	0.649288	0.643798	0.498679	-0.636546	-0.385117	-0.441993	-0.451545	-0.120183	-0.221139	-0.32631	0.175615	-0.0451098	-0.148585	0.154421	0.121073
ENSMUSG00000091243	Vgll3	1.00421	1.05437	0.596276	0.601914	-0.385732	-0.498762	0.179721	-0.275409	-0.297673	-0.152898	-0.910871	0.401345	-0.543397	-0.555502	-0.369911	0.15232
ENSMUSG00000026113	Inpp4a	0.571898	0.518119	0.322106	0.536245	-0.333593	-1.0283	-0.160647	-0.764634	-0.238255	0.193728	0.0328024	0.628643	-0.35842	-0.372896	0.188534	0.26467
ENSMUSG00000031286	Glt28d2	0.562594	0.688425	0.780398	0.583333	-0.429373	-0.274598	-0.274044	-0.628561	-0.274335	-0.154882	-0.547233	0.3315	-0.216192	0.00448953	-0.00375308	-0.147768
ENSMUSG00000026153	Fam135a	0.107305	0.304991	0.607133	0.400586	-0.432822	-0.855648	-0.913744	-0.594177	0.0857462	0.41135	0.0180498	-0.030112	0.138979	0.25471	0.134009	0.363643
ENSMUSG00000004631	Sgce	0.595972	0.746126	0.692857	0.609249	-0.308061	-0.321594	-0.500936	-0.439776	-0.0490889	-0.581402	-0.342401	0.213048	-0.298149	-0.0852151	-0.0273345	0.0967046
ENSMUSG00000034245	Hdac11	0.61009	0.307201	0.0943643	0.308302	-0.482114	-0.968679	-0.80616	-0.634223	0.0792309	0.286297	-0.00873811	0.549914	0.00781369	0.0460939	0.0991367	0.511471
ENSMUSG00000028461	Ccdc107	0.506217	0.291633	-0.228089	0.531987	-0.362503	-1.2062	-0.249946	-1.29066	-0.0115841	0.827147	0.464703	0.654038	-0.443803	0.383728	-0.204251	0.337577
ENSMUSG00000030533	Unc45a	0.437625	0.480326	0.385019	0.507804	-0.252254	-0.987311	-0.437952	-0.722662	-0.0717497	0.429552	-0.135567	0.453163	-0.383995	-0.0944628	-0.00216093	0.394625
ENSMUSG00000020388	Pdlim4	0.690799	0.676932	0.243767	0.826898	-0.175924	-0.466728	-0.60053	-0.52261	-0.154037	-0.0643562	-0.28528	0.529739	-0.655735	-0.0353851	-0.120014	0.112464
ENSMUSG00000024544	Ldlrad4	0.513532	0.71629	0.560807	0.269223	-0.0595236	-0.732469	-0.714748	-0.636786	-0.0951689	0.251581	-0.188034	0.336742	-0.21231	-0.354483	0.013729	0.331618
ENSMUSG00000031951	Tmem231	0.720735	0.635005	0.557273	0.707526	-0.246822	-0.270916	-0.521177	-0.539731	-0.0439747	-0.186161	-0.73473	0.261017	-0.38201	-0.357263	0.224321	0.176907
ENSMUSG00000030672	Mylpf	1.22505	-0.126992	0.235585	0.102327	-0.227834	-0.9333	-0.683985	-0.917908	-0.284974	0.961845	-0.637027	-0.353949	0.186651	-0.434287	-0.115315	2.00411
ENSMUSG00000001507	Itga3	0.568485	0.440693	0.20672	0.619875	-0.333678	-1.08285	-0.149814	-0.787876	0.0462958	-0.00319779	-0.102239	0.758267	-0.554789	-0.238451	0.185098	0.427463
ENSMUSG00000042215	Bag2	0.564827	0.694334	0.470377	0.383991	-0.391773	-0.499093	-0.286114	-0.899186	-0.217175	-0.0840308	-0.354464	0.563628	-0.282727	0.150115	0.21838	-0.0310888
ENSMUSG00000053646	Plxnb1	0.289592	0.0899991	0.129128	0.351671	-0.292666	-1.38999	-0.514399	-1.12978	0.272842	0.887412	0.44563	0.494641	-0.000498522	0.119906	0.0452766	0.201235
ENSMUSG00000037621	Atoh8	0.317943	0.0357713	0.239763	0.499312	-0.492357	-1.02744	-0.667497	-0.897547	0.851638	-0.254039	-0.190391	0.497929	-0.0439207	0.0346489	0.422011	0.674174
ENSMUSG00000046447	Camk2n1	0.766092	0.439279	0.443742	0.605702	-0.0878731	-0.80618	-0.427125	-0.598043	-0.152099	0.266973	-0.211742	0.218016	-0.414294	-0.0823551	-0.0880052	0.127914
ENSMUSG00000030403	Vasp	0.825748	0.669895	0.268964	0.6606	-0.614102	-0.307244	-0.156211	-0.663097	-0.145355	0.0231973	-0.324787	0.531136	-0.548722	-0.362232	-0.112351	0.254561
ENSMUSG00000032320	Rcn2	0.816478	1.00102	1.04218	0.817854	0.0974008	-0.133951	-0.131548	-0.31709	-0.377008	-0.702917	-1.22217	0.299438	-0.637406	-0.360927	-0.144243	-0.0471089
ENSMUSG00000042073	Abhd14b	0.598078	0.286269	0.18859	0.58508	-0.229287	-0.890755	-0.576953	-0.804127	0.105221	0.215439	-0.0691345	0.265968	-0.0272567	-0.178473	0.265163	0.266178
ENSMUSG00000107350	Gm19610	0.839899	0.630899	0.173063	0.888248	-0.410821	-0.651762	-0.154908	-0.409531	-0.403013	-0.393238	0.111298	0.783706	-0.82743	-0.332195	-0.111535	0.26732
ENSMUSG00000022744	Cldnd1	0.76162	0.967463	0.821023	0.675101	-0.293194	-0.118389	-0.149095	-0.37258	-0.354344	-1.03637	-0.764039	0.201608	-0.324082	-0.279459	0.111979	0.152759
ENSMUSG00000046743	Fat4	0.691665	0.623755	0.59643	0.538489	-0.397996	-0.314684	-0.442354	-0.55267	-0.192509	-0.132858	-0.551633	0.392257	-0.27198	-0.35217	0.0792012	0.287056
ENSMUSG00000031070	Mrgprf	0.938108	1.05836	0.474876	0.675968	-0.377567	0.0767761	-0.152256	-0.552666	-0.447497	-0.84078	-0.806064	0.878419	-0.920585	-0.33972	0.304765	0.0298669
ENSMUSG00000024074	Crim1	0.399906	0.728842	0.757952	0.602063	-0.39135	-0.422603	-0.448569	-0.400256	-0.0124121	-0.786895	-0.79058	0.323451	-0.180551	0.0165879	0.187036	0.417379
ENSMUSG00000028420	Tmem38b	0.44971	0.782105	0.779331	0.497015	-0.601158	-0.538583	0.195397	-0.697458	-0.326275	-0.556162	-0.438001	0.0615962	0.199257	-0.413774	0.331876	0.275125
ENSMUSG00000000296	Tpd52l1	0.514045	0.828938	0.608213	0.607943	0.317809	-0.638113	-0.593382	-0.675612	-0.274717	-0.494877	-0.395941	-0.0528458	-0.34541	0.552783	-0.200594	0.241761
ENSMUSG00000051339	2900026A02Rik	0.518829	0.647876	0.506375	0.5735	-0.513394	-0.477532	-0.2978	-0.611656	-0.141097	-0.198509	-0.636671	0.727729	-0.392293	-0.330694	0.287988	0.337351
ENSMUSG00000023143	Nagpa	0.620837	0.438662	0.503287	0.614373	-0.60801	-0.233485	-0.33255	-0.792982	-0.154068	-0.185614	-0.154984	0.250756	-0.00934697	-0.323183	0.196961	0.169347
ENSMUSG00000056445	Hoxaas2	0.846718	-0.0971298	0.310773	0.393299	-0.244196	-1.07595	-0.638675	-0.71702	0.0266312	0.84338	0.0874897	0.0901731	0.0874122	-0.417257	0.0143413	0.490006
ENSMUSG00000027661	Slc2a10	0.690264	0.788304	0.6185	0.654146	-0.434166	-0.288946	-0.133169	-0.5184	-0.17577	-0.560505	-0.610252	0.676634	-0.515491	-0.336021	-0.0245082	0.169379
ENSMUSG00000017144	Rnd3	1.29483	0.976408	0.386032	0.71469	-0.0792251	-0.210769	0.0355598	-0.49877	-0.483941	-0.348367	-1.06357	0.628228	-0.869607	-0.515982	-0.0853332	0.11982
ENSMUSG00000108449	Gm44507	0.309093	0.651352	0.311388	0.858914	-0.498267	-0.498267	-0.498267	-0.498267	0.200123	-0.498267	-0.498267	0.560568	0.892055	-0.498267	0.0172206	-0.312846
ENSMUSG00000026110	Mgat4a	0.699607	0.991912	0.651647	0.634988	-0.165491	-0.278127	-0.252745	-0.446806	-0.381526	-0.333281	-0.745031	0.431721	-0.655893	-0.411583	0.0439054	0.216702
ENSMUSG00000035829	Ppp1r26	0.669301	0.617452	0.473841	0.468213	-0.384302	-0.683834	-0.511042	-0.313172	-0.189111	-0.279865	-0.346593	0.31314	-0.203355	0.0036203	0.030134	0.335571
ENSMUSG00000042331	Specc1	0.537786	0.837242	0.807922	0.714294	-0.277591	-0.130309	-0.226397	-0.586645	-0.184447	-0.57291	-0.743573	0.290256	-0.291669	-0.213006	-0.0394936	0.0785421
ENSMUSG00000035357	Pdzrn3	0.612896	0.897009	0.879709	0.676272	-0.190518	-0.210373	-0.476699	-0.171624	-0.311876	-0.561095	-0.972859	0.245826	-0.286437	-0.374582	-0.108511	0.352862
ENSMUSG00000044934	Zfp367	0.628089	0.812015	0.717113	0.651026	-0.460955	-0.333834	-0.273348	-0.233156	-0.16613	-0.815053	-0.442678	0.277776	-0.190764	-0.169264	-0.0884453	0.0876071
ENSMUSG00000055963	Triqk	0.611557	0.99473	0.730879	0.64255	-0.274462	-0.389073	-0.295437	-0.167673	-0.358891	-0.587419	-1.08263	0.179214	-0.482304	-0.191668	0.0394905	0.631143
ENSMUSG00000021136	Smoc1	0.382401	0.247605	0.756652	0.339571	-0.181029	-0.828043	-0.56338	-0.803102	-0.20437	-0.0234901	-0.41718	0.422854	-0.0237772	0.292945	0.496204	0.106139
ENSMUSG00000049775	Tmsb4x	0.640484	0.548072	0.553128	0.595761	-0.62428	-0.24044	-0.337251	-0.560396	-0.100058	-0.06948	-0.59178	0.660837	-0.524241	-0.100277	-0.0452716	0.195192
ENSMUSG00000018377	Vezf1	0.522696	0.600497	0.552091	0.602181	-0.370881	-0.435712	-0.499636	-0.51357	0.0154508	-0.0759065	-0.508004	0.191665	-0.269085	-0.0401835	0.0960345	0.132362
ENSMUSG00000029469	Ift81	0.484607	0.388326	0.165197	0.475798	-0.545938	-0.84153	-0.72435	-0.466855	-0.0785568	0.277036	-0.0911407	0.211491	0.141454	0.36081	-0.0597403	0.303391
ENSMUSG00000090394	4930523C07Rik	0.483032	0.767482	0.71103	0.415663	-0.253315	-0.712943	-0.293313	-0.455482	-0.253627	-0.391713	-0.278201	0.49577	-0.343728	-0.184411	0.135672	0.158084
ENSMUSG00000038205	Prkab2	0.385354	0.52194	0.311486	0.426182	-0.635173	-0.936652	-0.260473	-0.613294	-0.220539	0.540685	-0.0797443	0.393823	-0.230938	-0.0391271	0.110415	0.326056
ENSMUSG00000025784	Clec3b	0.890299	0.502432	0.410927	0.046108	-1.19513	0.05435	-0.77869	-0.320524	0.496471	0.137987	-0.194858	0.779819	-0.0751519	-0.149617	-0.0951346	-0.509289
ENSMUSG00000001761	Smo	0.663654	0.675264	0.456359	0.339857	-0.538917	-0.24067	-0.723257	-0.451727	0.238626	-0.212227	-0.372552	0.445439	-0.368069	-0.195206	0.100193	0.183231
ENSMUSG00000033684	Qsox1	0.536251	0.687229	0.593777	0.465768	-0.441927	-0.414245	-0.193061	-0.749766	-0.201643	-0.0668322	-0.690555	0.854238	-0.4888	-0.333852	0.172902	0.270517
ENSMUSG00000003273	Car11	-0.398251	-0.676061	0.23421	0.0722292	-0.367665	-1.52606	-1.19284	-1.76139	0.446366	1.45344	1.28423	-0.046446	0.458232	0.832782	0.495525	0.6917
ENSMUSG00000020471	Pold2	0.391352	0.223851	0.365783	0.420325	-0.580207	-0.75288	-0.747464	-0.592568	0.147977	0.119498	0.224243	0.340896	0.0130724	0.217095	0.0166148	0.192412
ENSMUSG00000038244	Mical2	0.657901	0.615203	0.230777	0.690704	-0.361514	-0.621727	-0.297491	-0.598914	-0.0897416	0.0649626	-0.821777	0.647053	-0.413688	-0.242169	0.0261634	0.514259
ENSMUSG00000044068	Zrsr1	0.528357	0.508808	0.488016	0.45962	-0.191303	-0.732753	-0.787354	-0.377758	-0.0121759	-0.0669764	-0.0757697	-0.0879789	-0.0202969	0.0464577	0.00574394	0.315362
ENSMUSG00000040811	Eml2	0.832245	0.740797	0.379954	0.626707	0.163806	-0.92473	-0.450297	-0.281115	-0.267377	-0.027198	-0.683722	0.589812	-0.326021	-0.35937	-0.209009	0.195518
ENSMUSG00000048232	Fbxo10	0.279064	0.361204	0.673244	0.390469	-0.563559	-0.595253	-0.680933	-0.52703	0.126668	0.00999484	-0.249273	0.311416	0.0106485	0.0193654	0.164776	0.269199
ENSMUSG00000043061	Tmem18	0.459153	0.47754	0.551538	0.400108	-0.135832	-0.822982	-0.487854	-0.733208	-0.0438293	0.342088	-0.501853	0.168526	-0.0467155	0.0112417	0.120071	0.242009
ENSMUSG00000113052	Gm31513	0.0600223	-0.341669	0.0196555	0.665303	-1.02968	-1.02968	-1.02968	-0.566336	0.453417	0.285905	0.684007	0.134863	0.363251	0.340076	0.471438	0.5191
ENSMUSG00000053862	Slc51b	0.534553	0.446242	-0.16552	0.786387	0.0503021	-0.537549	-0.95944	-1.00176	-0.480561	0.132022	-0.358532	0.534463	0.289385	0.0374702	0.495692	0.196848
ENSMUSG00000052676	Zmat1	0.437205	0.387962	0.102018	0.491546	-0.243166	-0.868423	-0.659206	-0.860083	0.163908	0.482383	-0.123052	0.142298	0.222506	-0.0104122	0.0556442	0.27887
ENSMUSG00000040681	Hmgn1	0.571332	0.578	0.454573	0.39326	-0.602501	-0.249995	-0.517582	-0.67874	0.0265494	-0.260233	-0.191933	0.496131	-0.168917	-0.127181	0.0609587	0.216278
ENSMUSG00000071076	Jund	0.538136	0.723873	0.320206	0.620091	-0.577539	-0.24082	-0.511452	-0.512813	0.0669446	-0.1115	-0.396337	0.535093	-0.422575	0.0589052	-0.119775	0.0295607
ENSMUSG00000108671	2700080J24Rik	0.752204	0.393692	0.26471	0.224627	-0.646307	-0.646307	-0.466057	-0.646307	-0.0176104	-0.152105	0.592833	0.200426	-0.552851	-0.177949	0.302789	0.574213
ENSMUSG00000004383	Large1	0.719694	0.842433	0.36188	0.871842	-0.264538	-0.250673	-0.30638	-0.420304	-0.291325	-0.204996	-0.724484	0.671406	-0.696817	-0.234159	-0.0849297	0.0113505
ENSMUSG00000005836	Gata6	0.458239	0.491457	0.506196	0.534626	-0.356228	-0.626436	-0.346815	-0.713275	-0.0669309	0.432781	-0.249147	0.0453419	-0.501277	0.309821	-0.0197466	0.101394
ENSMUSG00000001604	Tcea3	0.396698	0.240668	0.32037	0.175001	-0.253647	-1.02737	-0.970281	-0.644855	-0.059323	0.586738	0.1482	0.223057	-0.0618159	0.880623	-0.0425753	0.0885121
ENSMUSG00000100599	1700120C14Rik	0.274617	-0.104794	0.180807	0.248638	-0.56722	-1.20408	-0.517266	-1.13546	-0.00803076	0.905719	0.346031	0.439963	0.0786955	0.223876	0.373361	0.465134
ENSMUSG00000086522	Gm4473	0.802269	-0.113086	0.417068	0.407645	-0.706617	-0.706617	-0.524357	-0.570985	-0.0568583	0.848107	0.498475	0.2712	-0.114094	-0.233519	-0.706617	0.487986
ENSMUSG00000110992	Gm35371	0.654259	0.890485	0.551268	0.682975	-0.310753	-0.310753	-0.310753	-0.310753	0.324607	-0.310753	-0.310753	-0.310753	-0.310753	-0.310753	-0.310753	0.00393264
ENSMUSG00000002007	Srpk3	0.0460774	-0.262047	-0.317907	0.182669	-0.34744	-1.69523	-0.785788	-1.54457	0.237998	1.49996	1.25479	0.483791	0.207191	0.538317	0.106146	0.396036
ENSMUSG00000008140	Emc10	0.501714	0.49712	0.447158	0.387032	-0.805261	-0.274877	-0.478132	-0.620868	0.0866805	-0.0921742	-0.322555	0.519054	-0.0612324	-0.119776	0.239904	0.0962149
ENSMUSG00000059895	Ptp4a3	0.424045	0.188249	-0.020331	0.535741	-0.324171	-1.01594	-0.513995	-1.02984	0.100516	0.195555	0.170288	0.393216	-0.19567	0.434253	0.133801	0.52429
ENSMUSG00000021171	Esyt2	0.553712	0.612063	0.62588	0.648709	-0.0869363	-0.652961	-0.191398	-0.635301	-0.354025	-0.233365	-0.635123	0.442488	-0.168197	-0.44704	0.134978	0.386516
ENSMUSG00000029641	Rasl11a	1.60628	0.768387	0.318674	0.96839	-0.0102909	-0.260121	0.653118	-0.727833	-1.17933	-0.0897189	-1.08348	0.581452	-0.675005	-0.441455	-0.216014	-0.213048
ENSMUSG00000032024	Clmp	0.78698	0.946658	0.790291	0.665828	-0.735477	0.385218	-0.184666	-0.281419	-0.544381	-0.643808	-0.936588	0.540054	-0.702049	-0.356825	-0.0171464	0.287332
ENSMUSG00000002602	Axl	0.621443	0.72296	0.757338	0.617873	-0.272677	-0.227307	-0.32097	-0.464722	-0.215869	-0.266071	-0.878663	0.361067	-0.36382	-0.279783	0.030285	0.178914
ENSMUSG00000038776	Ephx1	-0.0473493	0.0353859	0.538449	0.315582	-0.324485	-1.08834	-1.06532	-0.68448	0.280649	0.782233	0.463644	0.0775767	0.0290925	0.209976	0.0608455	0.416537
ENSMUSG00000028273	Pdlim5	0.608782	0.848806	0.451076	0.565106	-0.463076	-0.479376	-0.0599782	-0.522994	-0.303998	-0.551906	-0.409217	0.689132	-0.826165	0.392155	-0.189665	0.251321
ENSMUSG00000036580	Spg20	0.61615	0.771336	0.540099	0.504774	-0.153265	-0.491262	-0.476288	-0.443246	-0.22198	-0.154198	-0.755151	0.327383	-0.147251	-0.0565621	-0.0649401	0.204402
ENSMUSG00000050821	Fam131a	0.465955	0.162383	0.486618	0.585026	-0.15889	-0.930733	-0.483527	-0.720465	0.190965	0.155463	-0.0505592	0.583479	-0.192897	-0.385937	-0.119777	0.412896
ENSMUSG00000040840	4930579G18Rik	0.253337	0.159428	0.540089	0.393107	-1.14389	-0.371493	-1.00795	-0.122169	0.338863	0.404858	0.538674	0.0528256	-0.0713658	-0.535274	-0.0321335	0.603093
ENSMUSG00000026463	Atp2b4	0.458301	0.583609	0.544494	0.457428	-0.367782	-0.654062	-0.496269	-0.426583	-0.189986	0.281258	-0.326256	0.426808	-0.425737	-0.14236	0.0103145	0.266823
ENSMUSG00000020044	Timp3	0.682192	0.980811	0.971574	0.624808	-0.0503519	-0.362827	0.0225961	-0.333959	-0.420895	-0.948467	-0.923509	0.334037	-0.326326	-0.601917	0.225549	0.126685
ENSMUSG00000044674	Fzd1	0.833216	0.940114	0.879817	0.638955	-0.200883	0.0338216	-0.0498413	-0.469816	-0.291352	-0.622415	-1.47368	0.419732	-0.339682	-0.553869	0.0259708	0.229912
ENSMUSG00000058793	Cds2	0.65486	0.60547	0.561064	0.612023	-0.132502	-0.698542	-0.490842	-0.222902	-0.249867	-0.282204	-0.677783	0.503247	-0.257725	-0.219493	0.105419	0.189778
ENSMUSG00000114861	Gm47991	0.465977	0.0145357	-0.0711055	0.621606	-0.736773	-0.736773	-0.736773	-0.736773	-0.3683	1.49597	-0.0253671	-0.216839	0.306389	0.411063	-0.0568207	0.369988
ENSMUSG00000038025	Phf2	0.660108	0.763442	0.477569	0.569748	-0.333414	-0.449089	-0.305834	-0.418025	-0.237341	-0.336497	-0.614917	0.291508	-0.0744145	-0.247314	0.16368	0.0907911
ENSMUSG00000020260	Pofut2	0.580593	0.591811	0.353929	0.409879	-0.710092	-0.332687	-0.355946	-0.641977	-0.0886247	-0.0469383	-0.384307	0.597007	-0.307531	-0.295017	0.322191	0.30771
ENSMUSG00000110575	6330537M06Rik	0.280669	0.174724	0.185014	0.543171	-0.261965	-1.38673	-0.479793	-0.66295	0.121015	0.519127	-0.0461556	0.258258	0.246596	0.282697	-0.0132063	0.239525
ENSMUSG00000038170	Pde4dip	0.253504	0.409543	0.417197	0.342362	-0.261902	-1.00633	-0.278842	-1.00357	-0.0302353	-0.0637217	-0.0457007	0.320871	-0.349764	0.979956	0.136445	0.180184
ENSMUSG00000112346	Gm48768	0.689927	0.61837	0.387901	0.396058	-0.283809	-0.587054	-0.589493	-0.409869	0.13049	-0.140865	-0.72188	0.0954246	0.100612	0.0301509	0.142437	0.141598
ENSMUSG00000027006	Dnajc10	0.49407	0.766198	1.09965	0.483104	-0.390549	-0.132185	-0.199398	-0.397095	-0.272536	-0.548019	-0.894381	0.0786006	-0.307887	-0.00882823	0.0662807	0.162978
ENSMUSG00000032336	Nptn	0.536358	0.689374	0.936735	0.601429	-0.256356	-0.195279	-0.277342	-0.467056	-0.323206	-0.475523	-0.791279	0.161791	-0.380192	-0.124318	0.186323	0.178541
ENSMUSG00000029156	Sgcb	0.630021	0.667023	0.610134	0.555688	-0.134557	-0.400763	-0.405067	-0.549915	-0.384395	-0.519385	-0.471012	0.316708	-0.173583	-0.0136426	0.143115	0.129631
ENSMUSG00000108190	Gm44731	0.290988	0.356285	0.237531	0.237787	-0.782805	-0.945412	-0.832223	-0.269645	0.419868	1.35174	-0.945412	0.712002	0.144546	-0.784998	-0.31913	1.12887
ENSMUSG00000041429	Nthl1	0.467772	0.188563	-0.0534369	0.435567	-0.0853725	-1.44065	-0.870468	-0.513879	0.122841	0.485997	0.211662	0.256243	0.368082	0.454979	-0.102134	0.0742363
ENSMUSG00000034872	Gipc3	0.348598	0.377437	0.448261	0.363547	-0.39939	-0.762464	-0.506091	-0.739614	0.0272067	-0.220318	-0.333578	0.177503	0.0957117	0.605027	0.0771646	0.441
ENSMUSG00000031465	Angpt2	1.15395	0.82143	0.485534	0.70861	0.294547	-0.516028	-0.0248518	-0.52512	-0.137826	-0.671304	-0.590401	0.420619	-0.837091	-0.908597	-0.201623	0.528151
ENSMUSG00000028407	Smim27	0.418001	0.282443	0.0177593	0.561066	-1.29059	-0.801709	-0.301953	-0.263231	0.207105	-0.155066	-0.038165	0.451334	0.0814574	0.118882	0.288402	0.424265
ENSMUSG00000030934	Oat	0.935386	0.840987	0.850298	0.884839	-0.0414601	-0.0820016	-0.0896207	-0.21138	-0.386628	-0.764701	-0.899928	0.117588	-0.683185	-0.377236	-0.177563	0.0846039
ENSMUSG00000113102	A930040O22Rik	0.609468	-0.187156	0.103652	0.415183	-0.70082	-1.11473	-0.326119	-0.852084	0.289258	0.704797	0.686137	-0.209511	-0.0540162	-0.127281	0.125632	0.637593
ENSMUSG00000104654	Gm43814	0.439158	0.610892	0.601877	0.593176	-0.117649	-0.11467	-0.721695	-0.732989	-0.264696	-1.28923	-0.82707	0.990428	-0.331246	0.298829	0.441278	0.42361
ENSMUSG00000030357	Fkbp4	0.487142	0.484404	0.318732	0.388252	-0.62675	-0.625516	-0.473551	-0.526484	-0.0715249	-0.146784	-0.120141	0.278569	0.090028	0.370808	0.0329818	0.139833
ENSMUSG00000029672	Fam3c	0.777124	0.84341	0.630298	0.429872	-0.43153	-0.242843	-0.324959	-0.250005	-0.401706	-0.681999	-0.47286	0.168101	-0.171727	-0.0570333	0.0587758	0.127083
ENSMUSG00000038069	Cdkn2aip	0.396183	0.605052	0.545711	0.666473	-0.256794	-0.655742	-0.518058	-0.284027	-0.221769	0.0815364	-0.0401109	-0.160706	0.0747499	-0.271269	-0.115325	0.154096
ENSMUSG00000020473	Aebp1	0.348303	0.36091	0.481118	0.245881	-0.663946	-0.457598	-0.553762	-0.809718	0.174406	0.455479	-0.320997	0.420231	-0.282165	-0.00228475	0.213851	0.390293
ENSMUSG00000022421	Nptxr	0.899645	0.759006	0.703398	0.723062	0.425902	-0.59703	-0.626476	-0.0375607	-0.452359	-0.132227	-1.3569	0.411443	-0.564556	-0.337782	0.0697479	0.112685
ENSMUSG00000035545	Leng8	0.327923	-0.0429748	0.0619309	0.34007	-0.184996	-1.40895	-0.603876	-1.02552	0.199481	0.691703	0.427602	0.390904	0.149351	-0.021371	0.302685	0.396039
ENSMUSG00000037822	Smim14	0.671209	0.664456	0.686278	0.692851	-0.219388	-0.29882	-0.308624	-0.367095	-0.237274	-0.43204	-0.594283	0.127307	-0.344825	-0.158838	-0.0774693	0.196555
ENSMUSG00000026932	Nacc2	0.534439	0.360906	0.383721	0.405887	-0.55618	-0.63057	-0.350215	-0.68307	-0.00856866	-0.00611253	-0.0398901	0.436567	0.0114784	-0.18459	0.0999144	0.226282
ENSMUSG00000034949	Zfr2	0.597368	0.113705	0.046016	0.437735	-0.143203	-1.15794	-0.554691	-0.850395	0.0814671	0.709555	0.406809	0.385091	-0.231965	-0.203208	0.0473564	0.316301
ENSMUSG00000050947	Amigo1	0.592401	0.464448	0.22654	0.294814	-0.519943	-0.718724	-0.289883	-0.786028	0.0980551	-0.287865	-0.0712796	0.417255	0.00330853	0.127305	0.10307	0.346524
ENSMUSG00000028986	Klhl7	0.535958	0.61672	0.587917	0.615691	-0.23384	-0.558457	-0.421474	-0.318983	-0.328347	-0.34365	-0.447798	0.22369	-0.234121	0.0688322	0.0897802	0.148081
ENSMUSG00000028248	Pnisr	0.444993	0.287081	0.246144	0.656924	-0.227861	-1.04128	-0.390803	-0.593505	-0.0960418	0.300831	-0.186602	0.255776	0.0732514	-0.203553	0.0909325	0.383716
ENSMUSG00000086560	Gm13372	0.637552	0.202337	0.398428	0.678242	-0.874416	-0.372957	-0.390439	-0.332836	0.0944182	0.850052	-1.06419	0.658482	-0.167135	-0.938391	0.127117	0.493732
ENSMUSG00000005103	Wdr1	0.743117	0.850225	0.362558	0.685062	-0.363035	-0.255029	-0.176995	-0.450309	-0.335162	-0.286103	-0.634724	0.650686	-0.628217	-0.36251	-0.0575762	0.258011
ENSMUSG00000056468	5730596B20Rik	0.79117	-0.072895	0.240428	0.685125	-0.956028	-0.584933	0.14537	-0.846744	-0.176027	0.0170029	-0.038949	0.491332	-0.0798506	-0.158459	-0.0573659	0.600822
ENSMUSG00000032705	Exd2	0.273357	0.149632	0.477274	0.508171	-0.323229	-0.827469	-0.678814	-0.636448	-0.0371629	0.266355	0.163094	0.0342043	0.179054	-0.0111815	0.42479	0.0383738
ENSMUSG00000013033	Adgrl1	0.287542	-0.145483	-0.0267506	0.311342	-0.536116	-1.2481	-0.651365	-1.00624	0.0687128	0.836509	0.621328	0.481655	0.0893468	0.114633	0.305358	0.497626
ENSMUSG00000027796	Smad9	0.580937	0.577449	0.565383	0.593919	0.298145	-1.00769	-0.38967	-0.44891	-0.0598969	-0.292808	-0.824988	0.419087	-0.112673	-0.286893	0.143802	0.244811
ENSMUSG00000031399	Fam3a	0.438829	0.328877	0.356168	0.260216	-0.556804	-0.562918	-0.783769	-0.574664	0.214733	0.310471	-0.171638	0.342829	0.00214531	0.229247	-0.0230074	0.189283
ENSMUSG00000025537	Phkg1	0.233365	-0.0277802	-0.0425549	0.355325	-0.410898	-0.953162	-0.764744	-1.21274	0.200868	1.13252	0.479815	0.1992	0.140625	0.439023	-0.0941255	0.325263
ENSMUSG00000040848	Sft2d2	0.600631	0.667496	0.710063	0.510047	-0.54415	-0.164396	-0.421692	-0.230143	-0.155936	-0.546455	-0.363607	0.130137	-0.163093	-0.256165	0.0957845	0.131478
ENSMUSG00000093672	Gm20655	0.438488	0.545538	0.282202	0.399066	-0.53688	-0.774959	-0.334282	-0.53615	-0.0286419	0.363995	-0.212559	0.161273	-0.0699191	-0.341014	0.288275	0.355569
ENSMUSG00000032855	Pkd1	0.347343	0.297761	0.643009	0.413147	-0.103877	-0.757256	-0.504898	-0.775124	-0.109303	0.335485	-0.356353	0.354906	-0.250308	-0.234121	0.415041	0.284549
ENSMUSG00000026980	Ly75	0.574344	0.890162	0.416182	0.46535	-0.508929	-0.414535	-0.394522	-0.17673	-0.443253	-0.212072	-0.461009	0.614629	-0.45738	-0.398061	0.313641	0.192183
ENSMUSG00000037499	Nenf	0.293777	0.147253	0.220201	0.297169	-0.864247	-0.640967	-0.65763	-0.716445	0.346901	0.198006	-0.00236741	0.534745	-0.0202203	0.473086	0.160569	0.230169
ENSMUSG00000034684	Sema3f	0.433624	0.338564	0.283299	0.504633	-0.405309	-0.628326	-0.463624	-0.773556	0.485946	0.0897447	-0.288311	0.466734	-0.255409	-0.144031	-0.00897937	0.365
ENSMUSG00000074923	Pak6	0.449536	0.449902	0.183742	0.646228	-0.558218	-0.519963	-0.476001	-0.545898	0.342008	-0.506315	-0.308661	0.25219	-0.255355	0.530211	0.0151073	0.301484
ENSMUSG00000046157	Tmem229b	0.0263173	0.340237	1.57001	0.464019	-0.651597	-0.127667	-0.288179	-0.356917	-0.0638383	0.014	-0.487772	-0.251899	-0.252408	-0.184924	0.631529	-0.380909
ENSMUSG00000073600	Prob1	0.179274	0.256227	0.433244	0.319347	-0.800764	-0.506177	-0.75684	-0.572134	0.398324	-0.223161	-0.373332	0.0696982	0.0750571	1.45268	-0.0392535	0.0878113
ENSMUSG00000056870	Gulp1	0.630174	0.803242	0.897896	0.611473	0.133961	-0.351944	-0.264425	-0.387227	-0.163767	-0.264888	-0.515494	-0.296708	-0.409795	-0.0949598	-0.169933	-0.157605
ENSMUSG00000055653	Gpc3	0.44798	0.694593	0.526364	-0.201226	-0.975666	-0.658821	-0.172784	-0.532872	1.04525	0.29502	-0.427932	0.0794173	0.0480419	0.192886	-0.449057	0.0888025
ENSMUSG00000105366	Gm43719	0.806048	0.650687	0.391121	0.589584	-0.593288	-0.593288	-0.147461	-0.0362765	-0.491846	-0.38616	-0.593288	0.172245	-0.210918	-0.162629	0.410204	0.195265
ENSMUSG00000018143	Mafk	0.743989	1.03865	0.491733	0.663585	0.0180774	-0.492289	-0.166775	-0.215517	-0.407179	-0.328249	-0.638003	0.498435	-0.671539	-0.339358	-0.207057	0.0115014
ENSMUSG00000033436	Armcx2	0.576522	0.635167	0.611932	0.564106	-0.396776	0.141262	-0.504899	-0.643932	-0.149308	-0.107862	-0.474735	0.497169	-0.506165	-0.397403	-0.0456008	0.200523
ENSMUSG00000074221	Zfp568	0.519089	0.624224	0.301224	0.328877	-0.553392	-0.227842	-0.459695	-0.777594	-0.229998	0.175743	-0.334604	0.43194	-0.148509	-0.0781872	0.0937389	0.334985
ENSMUSG00000073888	Ccl27a	0.184413	-0.109988	-0.251342	0.328766	-0.438558	-1.56786	-0.61556	-1.01529	0.294505	0.805008	0.762001	0.244157	0.245332	0.56339	0.238045	0.332973
ENSMUSG00000022096	Hr	0.362513	0.341035	0.0420605	0.649826	-0.6597	-0.536822	-0.517413	-0.679555	0.335378	0.250098	-0.323134	0.69011	-0.217906	-0.193372	-0.0826518	0.539533
ENSMUSG00000048970	C1galt1c1	0.542572	0.725952	0.635194	0.771455	-0.539249	-0.156158	0.1524	-0.559561	0.0899102	-1.16083	-0.111549	0.156482	0.0258177	-0.694199	0.170395	-0.0486283
ENSMUSG00000020415	Pttg1	0.345184	0.365855	0.363629	0.642523	-0.267824	-0.752539	-0.550558	-0.48687	-0.0821195	-0.237821	-0.0835588	-0.141402	0.139956	0.620149	-0.00171423	0.127108
ENSMUSG00000057880	Abat	0.722552	0.704181	0.867924	0.515856	0.497374	-0.857688	-0.610967	0.0142819	-0.230654	-0.323912	-0.706788	0.268079	-0.524642	-0.303472	-0.247339	0.215214
ENSMUSG00000052221	Ppp1r36	0.172829	0.540017	0.648028	0.15338	-0.543367	-0.536751	-0.57517	-0.594999	0.0496305	0.488742	0.127239	-0.114945	0.247506	0.109109	-0.0855434	-0.0857047
ENSMUSG00000025736	Jmjd8	0.241964	0.338078	0.355605	0.328899	-0.661046	-0.505092	-0.528334	-0.798933	0.21117	-0.0468298	0.0327267	0.385734	0.122321	0.01218	0.256207	0.25535
ENSMUSG00000037606	Osbpl5	0.481803	0.432536	0.412537	0.509711	-0.100495	-0.789964	-0.542325	-0.482439	-0.0695749	-0.0344293	-0.197604	0.37235	-0.130161	-0.262053	0.00591795	0.394189
ENSMUSG00000047712	Ust	0.511785	0.672856	0.746452	0.583549	-0.126268	-0.217561	-0.365652	-0.525317	-0.276117	-0.195797	-0.565993	0.152706	-0.26516	-0.303152	0.0951754	0.0784938
ENSMUSG00000055407	Map6	0.704045	0.558868	0.39796	0.566871	-0.113815	-0.703263	-0.459187	-0.243646	-0.187668	-0.238473	-0.602843	0.588171	-0.360871	-0.432875	0.276232	0.250494
ENSMUSG00000061751	Kalrn	0.613524	0.661401	0.283388	0.571184	-0.160702	-0.606822	-0.268215	-0.579442	-0.0906251	-0.20393	-0.519513	0.567836	-0.497388	-0.0729387	-0.117486	0.419729
ENSMUSG00000029381	Shroom3	0.590491	0.65125	0.526453	0.488329	-0.359668	-0.640104	0.19413	-0.681288	-0.10875	-0.177057	-0.467131	0.286471	-0.489565	0.127901	-0.104185	0.162722
ENSMUSG00000033565	Rbfox2	0.780031	0.833731	0.454548	0.5632	-0.227617	-0.242708	-0.280668	-0.359511	-0.478025	-0.384531	-0.688879	0.447125	-0.313372	-0.332932	0.0611984	0.168411
ENSMUSG00000021375	Kif13a	0.421919	0.448045	0.582162	0.544735	-0.350318	-0.552188	-0.408317	-0.43322	-0.220233	-0.240015	-0.524265	0.436772	-0.137892	0.080466	0.244192	0.108156
ENSMUSG00000023845	Lnpep	0.503237	0.672444	0.630473	0.579146	-0.399742	-0.390706	-0.334121	-0.224176	-0.318901	-0.433909	-0.672028	0.326788	-0.112527	-0.264029	0.196079	0.241973
ENSMUSG00000111970	Gm47715	0.342362	0.823896	0.344883	0.720444	-0.576135	-0.186819	-0.162929	-0.576135	0.116176	-0.576135	-0.337503	0.452977	-0.322227	0.156521	-0.458501	0.239125
ENSMUSG00000021265	Slc25a29	0.432466	-0.0712596	0.285801	0.524804	0.0187555	-0.860853	-0.923371	-0.793774	0.309112	0.342523	0.00866554	0.385213	-0.179995	0.15692	0.0675674	0.297424
ENSMUSG00000048264	Dip2c	0.467934	0.649157	0.548945	0.393629	-0.535467	-0.405853	-0.380509	-0.337622	-0.0948243	-0.222986	-0.560226	0.341292	-0.309748	0.165284	0.136447	0.144547
ENSMUSG00000035984	Nme5	0.476197	0.351391	0.398316	0.213419	-0.806581	-0.806581	-0.204892	-0.449758	-0.0860537	0.0486355	-0.00478964	0.201984	-0.104819	0.54201	0.114524	0.116996
ENSMUSG00000030401	Rtn2	0.431813	0.100635	0.347587	0.401662	-0.28957	-1.14537	-0.291239	-0.695747	0.187232	-0.0676199	-0.375382	0.492812	-0.451302	0.945966	-0.00492959	0.413458
ENSMUSG00000031075	Ano1	0.385248	0.15374	-0.208108	0.430447	-0.59593	-0.866993	-0.283386	-1.19178	0.0743841	0.70082	0.285189	0.65557	-0.0672098	-0.208549	0.0236323	0.712924
ENSMUSG00000086119	Gm2415	0.590888	0.307949	0.0807869	0.426058	-0.511384	-0.788489	-0.627682	-0.359879	0.301493	0.0984117	0.129944	0.329229	0.187689	-0.221641	-0.173905	0.230532
ENSMUSG00000026811	St6galnac6	0.609061	0.520989	0.412358	0.397722	-0.394144	-0.392081	-0.467113	-0.497439	-0.137407	-0.319892	-0.242423	0.163354	0.313482	-0.196256	0.0647748	0.165013
ENSMUSG00000087142	Gm12454	0.189928	-0.146027	-0.425487	0.426194	0.507676	-1.90565	-0.778165	-1.46436	0.193388	1.28174	1.42449	0.522551	-0.386298	0.662674	-0.274191	0.171525
ENSMUSG00000078716	Tmem8b	0.341344	0.335022	0.276006	0.356051	-0.449242	-1.1671	-0.292308	-0.447662	0.100515	0.0174266	-0.123414	0.162771	0.324923	0.150086	0.205793	0.209792
ENSMUSG00000084407	Gm14018	0.83005	0.702963	0.501225	0.449956	-0.398754	-0.483762	0.0216696	-0.319521	0.035847	-0.551525	-0.736538	0.12416	-0.527495	-0.123837	0.432693	0.0428695
ENSMUSG00000024212	Mllt1	0.36295	0.511969	0.322105	0.29273	-0.657868	-0.406863	-0.634705	-0.475212	0.146885	-0.250413	-0.35288	0.624499	0.0218673	-0.0879094	0.364846	0.218
ENSMUSG00000045414	1190002N15Rik	0.389625	0.577084	0.607104	0.442043	-0.508139	-0.206981	-0.207436	-0.722038	0.203217	-0.809372	-0.0790117	-0.102874	-0.166868	0.268621	0.318561	-0.00353639
ENSMUSG00000041762	Gpr155	0.396048	0.376805	0.724613	0.463857	-0.04551	-0.563308	-0.529533	-0.559052	-0.0781181	-0.0604283	-0.23436	-0.235784	0.277351	0.0325646	-0.000633785	0.0354884
ENSMUSG00000040502	2024-03-09	0.234895	0.266958	0.428103	0.111844	-0.0911687	-1.01786	-0.683039	-0.824511	-0.192246	0.821595	-0.00437858	0.544409	0.102509	-0.159924	0.280763	0.182049
ENSMUSG00000060843	Ctnna3	0.351069	0.482195	0.541934	0.386107	-0.337324	-0.431672	-0.418994	-0.70876	-0.0305014	-0.274864	-0.41504	0.185601	-0.219526	0.125409	0.325234	0.439132
ENSMUSG00000041193	Pla2g5	0.54565	0.600383	0.476622	0.0722288	-0.445608	-0.678009	-0.283755	-0.549077	-0.0150694	-0.410036	-0.40925	0.070246	-0.173818	1.6927	-0.26896	-0.224251
ENSMUSG00000036206	Sh3bp4	0.634574	0.63117	0.41386	0.561233	-0.615055	-0.49706	-0.112032	-0.18615	-0.137907	-0.653051	-0.439477	0.268024	-0.180579	0.00806911	0.146919	0.157461
ENSMUSG00000109104	Gm6108	0.618124	0.392455	0.101575	0.717378	-0.4533	-0.4533	-0.4533	-0.4533	-0.257332	-0.4533	-0.175356	1.27531	-0.4533	-0.222252	0.549206	-0.279304
ENSMUSG00000047669	Msl3l2	0.603911	0.51145	0.517322	0.749157	-0.149916	-0.176252	-0.302535	-0.631192	0.0738104	-0.609187	-1.31746	0.0999391	-0.305683	-0.141862	0.578534	0.499959
ENSMUSG00000003154	Foxj2	0.7551	0.671496	0.36652	0.425292	-0.57598	-0.358126	-0.109844	-0.373093	-0.294393	-0.0313288	-0.539846	0.333934	-0.37489	-0.000167865	0.0962423	0.00908219
ENSMUSG00000037185	Krt80	0.458818	0.701503	0.61539	0.357003	-0.618819	-0.185898	-0.0793517	-0.610079	-0.272349	-0.420725	-0.476878	0.231542	-0.26351	-0.0290672	0.481744	0.110676
ENSMUSG00000034472	Rasd2	-0.0387127	0.138423	0.594768	0.435065	-0.144203	-1.2519	-0.47761	-0.614737	0.913462	0.0355034	0.349153	0.142177	-0.115855	-0.113217	-0.134498	0.282185
ENSMUSG00000105349	Gm43604	0.297889	-0.413888	0.407071	0.302497	-0.904176	-1.03078	-0.603066	-0.485494	-0.0419307	0.928745	1.07961	-0.102147	0.335288	0.205704	0.206893	-0.182214
ENSMUSG00000022639	Dubr	0.560626	0.398539	0.509965	0.483116	-0.236405	-0.484804	-0.294158	-0.642571	-0.451618	0.155012	-0.202507	0.537635	-0.565205	-0.154506	0.171258	0.215624
ENSMUSG00000025551	Fgf14	0.543056	0.44831	0.494667	0.681647	-0.150128	-0.674146	-0.249043	-0.368872	0.00469783	-0.034574	-0.601924	0.593335	-0.363024	-0.676105	-0.0718574	0.42396
ENSMUSG00000029312	Klhl8	0.62998	0.532372	0.448555	0.475192	-0.310267	-0.457489	-0.425182	-0.327338	-0.103687	-0.37787	0.187121	0.0398433	-0.284913	0.1145	-0.253073	0.112255
ENSMUSG00000083567	Gm11451	1.21483	0.803989	0.0509763	0.520823	-0.363372	-0.00013342	-0.356119	-0.291964	0.0621619	-0.156273	-0.970107	0.111825	-0.0245182	0.33346	0.0198508	-0.955426
ENSMUSG00000007033	Hspa1l	0.390492	0.771119	0.232805	0.520336	-0.316441	-0.64893	-0.347057	-0.374607	-0.259074	-0.524643	-0.214543	0.371413	-0.174306	0.157717	0.233559	0.182162
ENSMUSG00000021613	Hapln1	0.0325445	0.35692	0.996649	0.307144	-0.147074	-0.532806	-0.634486	-0.590354	0.28109	-0.452672	-0.520255	0.0844533	-0.0445545	0.432978	0.27999	0.150433
ENSMUSG00000039131	Gipc2	0.439194	0.378499	0.401156	0.669607	-0.373034	-0.494853	-0.352207	-0.487245	-0.206117	-0.342246	-0.654044	0.632797	-0.135942	-0.130882	0.414131	0.241188
ENSMUSG00000044006	Cilp2	0.251654	-0.0248726	-0.00806975	0.543898	-0.91277	-0.420582	-0.716339	-0.774269	0.697788	0.474156	0.282026	0.606015	-0.12	-0.166184	-0.227028	0.514578
ENSMUSG00000029438	Bcl7a	0.325128	0.126767	0.276111	0.41905	-0.221586	-0.878026	-0.698183	-0.63739	0.0891885	-0.0388782	0.251276	0.134345	0.336441	0.190053	0.147093	0.178612
ENSMUSG00000026637	Traf5	0.394453	0.262818	0.160022	0.498734	-0.398067	-0.675514	-0.178792	-1.01244	-0.208646	0.365596	0.406529	0.410888	-0.269681	-0.0221356	-0.00686868	0.273106
ENSMUSG00000079560	Hoxa3	0.765297	0.0416834	0.377256	0.695768	-0.406349	-0.129014	-0.547732	-0.616931	0.154822	0.0257881	-0.301515	0.205323	-0.125084	-0.58381	0.0693669	0.37513
ENSMUSG00000048720	Tbc1d12	0.403363	0.705968	0.744072	0.527632	-0.399433	-0.263152	-0.293482	-0.238205	-0.10395	-0.00355786	-0.40881	-0.158355	-0.304536	-0.14007	-0.0266523	-0.0408305
ENSMUSG00000034919	Ttc22	0.295656	0.118221	0.107391	0.0099885	-0.832617	-0.834544	-0.661003	-0.713513	0.0822371	0.942855	0.727071	0.480468	0.0226832	-0.242429	0.310289	0.187246
ENSMUSG00000038984	Tspyl5	0.354533	0.395426	0.526755	0.619446	0.00512792	-0.792608	-0.354528	-0.533662	-0.0348946	0.055418	-0.288192	-0.0138347	-0.211474	0.0137559	0.102488	0.156243
ENSMUSG00000025324	Atp10a	0.266164	0.362651	0.484508	0.451626	-0.375476	-0.492259	-0.406917	-0.731393	-0.174729	-0.126815	-0.25721	0.305376	0.0265063	-0.184621	0.436931	0.415658
ENSMUSG00000064325	Hhip	0.666665	0.723457	0.48372	0.0739463	-0.214688	-0.431695	-0.381019	-0.584864	-0.000858408	0.136858	-0.314578	0.649441	-0.265291	-0.107413	-0.0578811	-0.375799
ENSMUSG00000052026	Slc6a7	-0.00379965	-0.415158	-0.400171	-0.00338535	-0.780823	-1.5521	-0.761259	-1.28204	0.334636	1.67842	1.36092	0.537621	0.447838	0.396675	0.149335	0.29329
ENSMUSG00000063142	Kcnma1	0.405838	0.619473	0.625084	0.49848	-0.0820726	-0.564809	-0.376032	-0.376364	-0.325558	-0.133488	-0.571442	0.51299	-0.348078	-0.279307	0.105628	0.289658
ENSMUSG00000096712	Gm15454	0.361582	0.518846	0.685627	0.345193	0.214402	-0.54622	-0.650248	-0.654432	-0.10191	0.202716	-0.620047	0.0741258	-0.289436	0.203732	-0.148916	0.404984
ENSMUSG00000096054	Syne1	0.48581	0.426841	0.499724	0.377091	-0.221492	-0.558823	-0.368016	-0.608883	-0.187055	-0.214083	-0.425794	0.371079	-0.110336	-0.172231	0.378526	0.327643
ENSMUSG00000019823	Mical1	0.587993	0.120888	-0.0788674	0.474162	-0.135416	-1.00364	-0.313817	-0.981661	-0.135776	0.556374	0.280646	0.745273	-0.408317	-0.274485	0.117876	0.448767
ENSMUSG00000033717	Adra2a	0.227084	0.665153	0.741946	0.262423	-0.389261	-0.382442	-0.699616	-0.167297	0.0599638	-0.124036	-0.826276	0.0292115	-0.108583	0.127989	0.385116	0.198624
ENSMUSG00000083012	Fam220a	0.939353	0.709377	0.420624	0.584102	-0.313098	-0.223075	-0.151206	-0.191556	-0.423806	-0.675129	-0.42052	0.46962	-0.536685	-0.00924364	-0.113024	-0.0657346
ENSMUSG00000037098	Rab11fip3	0.546654	0.511679	0.448932	0.419141	-0.270148	-0.513473	-0.381329	-0.440582	-0.131656	-0.179294	-0.329847	0.343105	-0.120152	-0.11354	0.0922777	0.118232
ENSMUSG00000042408	Zmym6	0.549504	0.218172	0.307473	0.445914	-0.208193	-0.677579	-0.361197	-0.758908	-0.151231	0.0413411	-0.0532897	0.180286	0.28505	-0.0262524	0.177726	0.031185
ENSMUSG00000056418	BC043934	0.861783	0.427046	0.168524	0.564815	-0.715703	0.0251936	-0.146153	-0.663767	0.0748582	-0.479177	-0.400054	-0.033196	0.83142	-0.647427	-0.276488	0.408323
ENSMUSG00000050666	Vstm4	0.679294	0.571469	1.11154	0.544933	-0.164373	0.00369062	0.129414	-0.584055	-0.587834	-0.497636	-0.73207	-0.0676766	-0.334826	-0.258874	0.126198	0.0608094
ENSMUSG00000045838	Ccdc9b	0.350495	0.20431	0.0827027	0.449949	-0.4622	-0.892092	-0.512488	-0.566714	0.100977	0.60567	0.386191	0.476642	-0.0537694	-0.112319	-0.162304	0.104951
ENSMUSG00000026944	Abca2	0.162523	0.153742	0.202705	0.143479	-0.445414	-0.964669	-0.799658	-0.645323	0.145002	0.28992	0.277739	0.452326	0.452385	-0.0363435	0.356917	0.25467
ENSMUSG00000054034	Tceal5	0.407562	0.476841	0.688505	0.663266	-0.799951	-0.303114	-0.158042	-0.0193211	0.240539	-0.799951	-0.345324	0.505097	-0.364579	0.20681	-0.306074	-0.0922632
ENSMUSG00000113789	Gm47322	0.60995	0.501747	-0.129324	0.71052	-0.562162	-0.558307	-0.659759	-0.0366538	-0.175479	-0.0375748	-0.370779	0.23398	0.0735512	-0.199638	0.076754	0.523176
ENSMUSG00000097222	1010001N08Rik	0.466888	0.18217	0.084142	0.493084	-0.502787	-0.766928	-0.708412	-0.291934	0.15929	-0.190446	0.148164	0.222197	-0.0699943	0.651507	0.125693	-0.00263283
ENSMUSG00000090086	AI480526	0.386775	-0.193974	-0.265569	0.364588	-0.528362	-1.48162	-0.249522	-0.944942	0.544061	0.478708	0.554339	0.521582	0.311433	-0.0448125	0.260183	0.287135
ENSMUSG00000020102	Slc16a7	0.4771	0.53694	0.490473	0.513952	-0.0899947	-0.662826	-0.227588	-0.494472	0.113167	-0.213697	-0.143417	0.364224	-0.325058	-0.459312	0.0159852	0.104522
ENSMUSG00000102752	Gm7694	0.634227	0.563392	0.419775	0.528938	-0.484279	-0.421433	-0.0638675	-0.365795	0.00308102	-0.771446	-0.389302	0.196216	-0.166199	0.0729232	0.239769	0.00400065
ENSMUSG00000027582	Zgpat	0.421784	0.381777	0.346899	0.33616	-0.555111	-0.600144	-0.435967	-0.40098	0.0558947	0.155201	-0.0954706	0.288193	0.0244692	-0.375037	0.104504	0.347827
ENSMUSG00000020173	Cobl	0.308206	0.718297	0.468912	0.385635	0.0880525	-1.02192	-0.410673	-0.252216	0.178737	0.213104	-0.480343	0.218832	-0.415089	0.137633	-0.111697	-0.0254679
ENSMUSG00000031672	Got2	0.432827	0.522338	0.331563	0.268299	-0.32513	-0.544535	-0.532088	-0.516259	0.135021	-0.616974	-1.03213	0.330495	-0.211898	1.43341	0.0693638	0.255701
ENSMUSG00000026004	Kansl1l	0.321308	0.602806	0.528973	0.396268	-0.210721	-0.636782	-0.158862	-0.614833	-0.137294	0.0838158	-0.220756	-0.09826	-0.168624	-0.0181316	0.0996225	0.231469
ENSMUSG00000036777	Anln	0.82709	1.01554	0.546603	0.97077	-0.129985	0.0304912	0.184842	-0.192841	-0.624035	-0.712637	-0.84413	0.481773	-0.870026	-0.540701	-0.17994	0.0371831
ENSMUSG00000030352	Tspan9	1.13201	0.983497	-0.149092	0.677964	-0.501798	-0.0176901	-0.0582933	-0.239512	-0.337413	-0.753019	-0.584924	0.983987	-0.676432	-0.352997	-0.119184	0.0128963
ENSMUSG00000044468	Tent5c	0.957884	0.43935	0.575262	0.381118	-0.337178	-0.145119	-0.234567	-0.387187	0.128154	-0.225256	-0.358813	0.507406	-0.581068	-0.207013	-0.251046	-0.261928
ENSMUSG00000083610	Oaz2-ps	0.466177	0.827446	0.644695	0.556337	0.00740194	-0.807787	-0.417656	0.260076	0.0164869	0.0278493	-1.13429	0.401668	-0.363249	-0.983746	0.194463	0.304125
ENSMUSG00000111512	Gm17853	0.393217	0.430224	0.29301	0.740014	-0.446771	-0.446771	-0.446771	-0.252653	0.0746818	-0.358743	0.157509	0.483006	-0.226563	-0.316493	-0.0985393	0.0216436
ENSMUSG00000078502	Gm13212	0.28301	0.619798	0.887946	0.456063	-0.213169	-0.084604	-0.511445	-0.389743	-0.594175	-0.311124	-0.279541	-0.05903	-0.401029	0.097119	0.332073	0.167852
ENSMUSG00000000881	Dlg3	0.440548	0.312167	0.374457	0.387525	-0.205577	-0.578331	-0.40485	-0.740181	-0.0956692	0.321973	-0.0269657	0.374023	-0.207616	-0.143108	-0.0500095	0.241615
ENSMUSG00000026638	Irf6	0.222988	0.575624	0.675623	0.193782	-0.320166	-0.713535	-0.731406	-0.00930637	-0.166947	-0.167322	-0.0257963	-0.0512267	0.0454465	0.303698	0.21045	-0.0419061
ENSMUSG00000032202	Rab27a	0.531228	0.718961	0.729408	0.429405	-0.31723	-0.377499	-0.517915	0.17992	-0.293382	-0.541772	-0.47287	0.518179	-0.525427	-0.163315	0.0583985	0.0439106
ENSMUSG00000061311	Rag1	-0.0792552	0.711212	-0.0505363	1.139	-0.355538	-0.464279	-0.435593	-0.464279	0.519573	0.0455273	-0.41409	-0.219698	0.462111	-0.175192	0.245315	-0.464279
ENSMUSG00000034997	Htr2a	0.611334	0.857868	0.148512	0.535895	-0.370019	-0.386999	-0.167265	-0.356553	-0.179406	-0.18237	-0.384284	0.45327	-0.461478	-0.274901	-0.0644049	0.220801
ENSMUSG00000042340	Ctf1	0.356239	-0.00310703	0.285985	0.443255	-0.533976	-0.159684	-0.752026	-0.898147	0.400645	-0.164908	0.185498	0.118974	0.445543	0.181771	-0.115846	0.209782
ENSMUSG00000045725	Prr15	0.594376	0.244162	0.657294	0.712988	-0.157991	-0.772056	-0.538365	0.254472	0.341827	-0.364899	-0.469103	0.000239054	-0.268312	-0.0477839	-0.190855	0.00400582
ENSMUSG00000042284	Itga1	0.488242	0.586893	0.338017	0.510916	-0.39375	-0.505987	-0.319029	-0.27914	-0.329682	-0.184025	-0.0396877	0.323784	-0.191199	-0.383825	0.110952	0.267521
ENSMUSG00000049550	Clip1	0.314366	0.443558	0.490759	0.462246	-0.30993	-0.432679	-0.483636	-0.474777	-0.259826	-0.0994084	-0.171524	0.0730534	-0.0920583	0.249291	0.0821594	0.208406
ENSMUSG00000034575	Tent4a	0.424445	0.586099	0.578492	0.510234	-0.0723986	-0.522511	-0.282359	-0.424147	-0.225093	-0.228554	-0.207921	0.292872	-0.464157	-0.1501	0.0764274	0.108672
ENSMUSG00000048495	Tyw5	0.307019	0.130006	0.0602048	0.413016	-0.597154	-0.912728	-0.346996	-0.632272	0.0433158	0.457765	0.629197	0.107264	-0.136577	0.229688	0.082974	0.165278
ENSMUSG00000078552	Dcdc2b	0.0192808	-0.574758	-0.299734	0.0425192	-0.361594	-1.93931	-0.57075	-1.33954	0.551585	1.76814	0.895185	0.588046	0.150216	0.475773	0.375253	0.219694
ENSMUSG00000036957	Lrfn3	0.61193	0.442934	0.357165	0.209457	0.110932	-0.580591	-0.594169	-0.709011	-0.154055	-0.490296	-0.404857	0.47931	-0.0414406	-0.18926	0.513558	0.438394
ENSMUSG00000001665	Gstt3	0.43137	0.209497	0.468921	0.421562	-0.0366949	-0.647244	-0.739395	-0.438515	-0.0564766	0.0361835	0.20317	0.246866	-0.0794647	0.0447276	-0.0460437	-0.0184643
ENSMUSG00000021263	Degs2	0.323988	0.216768	0.722383	0.437661	-0.366276	-0.599235	-0.289173	-0.428843	0.151095	-0.599235	-0.434769	-0.189121	0.193232	0.355158	0.459833	0.046536
ENSMUSG00000024806	Mlana	0.657582	0.509366	-0.0423977	0.444842	-0.542647	-0.542647	-0.181981	-0.542647	-0.11737	-0.358386	0.545798	0.590121	0.0761545	-0.542647	0.127408	-0.0805495
ENSMUSG00000104399	Gm37963	0.40442	0.396386	0.48622	0.294286	-0.304759	-0.383445	0.0845537	-1.19099	-0.0684941	0.122331	-0.727127	0.196219	-0.0589958	-0.272624	0.60641	0.415605
ENSMUSG00000083718	Ccnb2-ps	0.492805	0.340031	0.245136	0.349992	-0.760586	-0.335363	-0.475426	-0.37089	-0.193998	0.540283	-0.0365537	0.252403	0.180454	-0.114238	-0.0196311	-0.0944179
ENSMUSG00000043219	Hoxa6	0.860769	0.140113	0.0498944	0.471592	-0.119088	-0.250375	-1.17567	-0.295566	-0.0659569	-0.0652227	-0.939544	-0.0384789	0.160485	-0.262058	0.814181	0.714922
ENSMUSG00000043822	Adamtsl5	-0.056947	-0.460225	0.156517	-0.0403929	-0.529158	-1.17277	-0.841187	-1.21936	0.314225	1.25631	0.918661	0.150093	0.311597	0.511907	0.326395	0.374336
ENSMUSG00000044056	Efcab9	0.663496	0.340454	0.647989	-0.0141372	-0.540457	-0.399024	-0.237971	-0.540457	-0.045216	-0.322915	-0.0058349	0.147222	0.307383	-0.0897688	-0.263239	0.352476
ENSMUSG00000036098	Myrf	0.132561	0.293264	0.264144	0.52258	-0.980845	-0.526209	-0.113314	-0.516463	0.155974	0.361649	-0.361425	0.269406	-0.109853	0.228631	0.0108984	0.369003
ENSMUSG00000042515	Mum1l1	0.329901	0.81266	0.473608	0.187866	0.0172903	-0.732399	-0.203626	-0.622976	0.182248	-0.173173	-0.200883	0.256593	-0.143819	-0.3805	0.0473595	0.14985
ENSMUSG00000067158	Col4a4	0.369631	0.269812	0.27987	0.240804	-0.376988	-0.8266	-0.195014	-0.780992	-0.112591	0.305163	0.00801496	0.185419	-0.0477339	0.11813	0.0570848	0.505991
ENSMUSG00000032607	Amt	0.374058	-0.0961406	-0.105377	0.366245	-0.173238	-0.98768	-0.703227	-0.936141	0.212547	0.837591	0.281729	0.157664	0.0843154	0.13165	0.221663	0.334341
ENSMUSG00000050786	Ccdc126	0.509178	0.436046	0.648599	0.500953	-0.337632	0.176694	-0.8645	-0.211356	0.0211171	-0.116823	-0.602331	0.559178	-0.327856	-0.333412	0.0110146	-0.0688698
ENSMUSG00000057440	Mpp7	0.388162	0.633952	0.493224	0.512523	-0.0858399	-0.63177	-0.0400135	-0.545916	-0.235012	-0.109101	-0.853406	0.0436593	0.198387	-0.440554	0.354936	0.316768
ENSMUSG00000022263	Trio	0.404298	0.308897	0.356465	0.526899	-0.347169	-0.467691	-0.401075	-0.514018	-0.0949683	0.271895	-0.368678	0.277585	-0.138156	-0.249782	0.0961571	0.339342
ENSMUSG00000090257	Gm4524	0.825274	0.60185	0.322252	0.461341	-0.219814	-0.255175	-0.236612	-0.4026	-0.14115	-0.335509	-0.815152	0.744848	-0.342522	-0.255486	-0.092422	0.140877
ENSMUSG00000051401	Kctd16	0.527433	0.506509	0.727148	0.425008	0.0499435	-0.418361	-0.418361	-0.350711	-0.206318	-0.418361	-0.418361	0.0603218	-0.304059	-0.00610394	0.158306	0.0859649
ENSMUSG00000002058	Unc119	0.29379	0.0587437	-0.0835913	0.171368	-0.812309	-0.316547	-1.0372	-0.716929	0.477675	0.485147	0.15005	0.465048	0.352002	0.292312	0.0537514	0.166687
ENSMUSG00000024948	Map4k2	0.197623	0.0203855	0.136165	0.31269	-0.292625	-1.07114	-0.463967	-0.827967	0.124428	0.617504	0.424511	0.188611	0.0812048	0.238904	0.164891	0.148781
ENSMUSG00000053552	Ebf4	0.0420735	-0.0493619	-0.0293347	0.257526	0.125492	-1.24779	-1.04446	-0.928576	0.404788	0.942175	0.698923	0.0633099	0.00381309	0.411923	0.175014	0.174481
ENSMUSG00000039611	Tmem246	0.336603	0.372183	0.302352	0.214724	-0.0625256	-0.877013	-0.324739	-0.823967	-0.153145	-0.726105	-0.259961	0.272687	0.548985	0.547111	0.391768	0.241045
ENSMUSG00000056220	Pla2g4a	0.499666	0.759301	1.06101	0.608671	-0.0848043	-0.183419	0.144431	-0.256156	-0.371764	-0.344788	-1.07009	0.0376403	-0.611387	-0.257844	0.0544384	0.0151024
ENSMUSG00000038233	Fam198a	0.647448	0.653868	0.479612	0.138602	-0.514027	-0.292935	-0.216248	-0.359255	-0.00647773	-0.319931	-0.0613003	0.340539	-0.197959	-0.0374794	-0.193537	-0.0609191
ENSMUSG00000040390	Map3k10	0.301553	0.268056	0.158913	0.259328	-0.545324	-0.396305	-0.530749	-0.840157	0.106392	0.454655	0.264681	0.636659	-0.190789	-0.145865	0.185526	0.0134262
ENSMUSG00000027602	Map1lc3a	0.157007	0.0745632	0.102662	0.0862615	-0.629092	-0.889128	-0.613823	-0.743592	0.341017	0.0455384	0.470634	0.257355	0.404113	0.599303	0.246106	0.091076
ENSMUSG00000022526	Zfp251	0.596208	0.506777	0.448499	0.416373	-0.133019	-0.205958	-0.360244	-0.617203	-0.107247	-0.24027	-0.35243	0.30506	-0.186008	0.0745754	-0.218215	0.0731028
ENSMUSG00000074682	Zcchc3	0.407435	0.195044	0.208629	0.370854	-0.284029	-0.613088	-0.511953	-0.682423	0.309015	0.18848	-0.153734	0.0541888	0.134555	0.0822333	0.0643553	0.230437
ENSMUSG00000043719	Col6a6	0.849862	0.613198	0.0141709	0.452222	-0.457942	-0.215726	-0.309525	-0.358707	0.126475	-0.256293	-0.0834036	0.406965	-0.153674	-0.3012	-0.130322	-0.1961
ENSMUSG00000049097	Ankrd34a	0.496798	-0.0192161	0.287738	0.515028	-0.380652	-0.587136	-0.555417	-0.463961	0.154868	-0.350196	-0.0752668	0.480831	-0.243641	0.0169081	0.0220352	0.701279
ENSMUSG00000045005	Fzd5	0.682163	0.55395	0.494407	0.679229	0.00651894	-0.299013	-0.174742	-0.390346	-0.205925	-0.306336	-0.635704	0.215123	-0.373466	-0.514543	0.1085	0.160184
ENSMUSG00000087543	Gm16576	0.353016	0.380339	0.337057	0.257345	-0.664724	-0.485805	-0.0974946	-0.679465	0.201636	0.15284	-0.22924	0.0849202	0.00134705	0.0766689	0.25484	0.0567196
ENSMUSG00000092981	Mir5125	0.120373	-0.304682	0.0955381	0.42883	-0.401959	-1.40192	-0.397065	-0.710993	-0.0651427	0.470795	0.818298	0.411192	-0.0144886	0.294644	0.353799	0.302781
ENSMUSG00000097908	4933404O12Rik	0.46855	0.493484	0.419798	0.51847	-0.512628	-0.32318	-0.109211	-0.406332	-0.178743	-0.126906	-0.379337	0.398056	-0.189329	-0.270567	0.0891517	0.108724
ENSMUSG00000087413	Gm11266	0.298002	-0.382918	0.0340713	0.720892	-0.625479	-0.750718	-0.443759	-0.760316	0.458289	0.909198	0.106872	0.320843	0.29192	-0.599406	0.0959462	0.326564
ENSMUSG00000026447	Pik3c2b	0.503306	0.32532	0.333597	0.46445	-0.542016	-0.446127	-0.140335	-0.488174	-0.19094	0.116692	-0.174792	0.171527	-0.180057	-0.106402	0.149312	0.204639
ENSMUSG00000051076	Vtcn1	0.238045	0.48864	0.269277	0.582458	-0.425095	-0.645106	-0.397086	-0.193069	-0.317194	0.511047	-0.657409	0.839119	-0.531717	-0.023194	0.175271	0.0860126
ENSMUSG00000026142	Rhbdd1	0.559922	0.702455	0.600928	0.455036	-0.276359	-0.244892	-0.246239	-0.150503	-0.192884	-0.512669	-0.596245	0.0811525	-0.115977	-0.266736	-0.0217769	0.224787
ENSMUSG00000078117	Gm16485	0.333945	0.504478	0.660284	0.411596	-0.335648	-0.336294	-0.407984	-0.237826	-0.272338	-0.129442	-0.342784	0.16071	-0.135744	-0.223787	0.101067	0.249765
ENSMUSG00000023979	Guca1b	0.201254	-0.195008	-0.299944	0.0838092	-0.564765	-0.934692	-0.729775	-1.19859	0.407978	0.964559	0.951928	0.348896	0.0101501	0.285963	0.226076	0.442162
ENSMUSG00000038086	Hspb2	0.254323	-0.0217277	0.0978401	0.0876509	-0.225812	-1.18321	-0.519762	-0.869229	-0.303331	0.944884	0.7913	0.553333	-0.277873	0.545168	0.0772103	0.0492319
ENSMUSG00000040415	Dtx3	0.363126	-0.0655399	-0.209571	0.419865	-0.260768	-0.924107	-0.501964	-1.01712	0.129965	0.756108	0.583628	0.568062	-0.223296	0.0615718	0.011533	0.308505
ENSMUSG00000115100	Gm34934	0.459432	0.408556	0.252015	0.56996	-0.400143	-0.195732	-0.546423	-0.377961	-0.175026	0.395938	-0.403303	0.284626	-0.547092	0.201362	0.0863035	-0.012514
ENSMUSG00000030035	Wbp1	0.21514	0.0891149	0.190248	0.144084	-0.729359	-0.609938	-0.539652	-0.68695	0.325419	0.365157	0.361544	0.21608	0.224299	0.217692	0.0667376	0.150384
ENSMUSG00000107655	Gm44220	0.659409	0.363538	0.747342	0.331586	-0.0588976	-0.309993	-0.779609	0.0492477	-0.118707	-0.421572	0.0278448	-0.24341	-0.251677	-0.152684	0.228314	-0.0707316
ENSMUSG00000061974	Cldn24	0.349435	0.850945	0.331917	0.294753	-0.278661	-0.610493	0.029575	-0.514477	-0.246054	0.173259	-0.648937	0.0651745	-0.143651	-0.179494	-0.0115868	0.538296
ENSMUSG00000053985	Zfp14	0.203619	0.0352081	-0.0153744	0.11135	-0.587671	-0.881962	-0.563815	-0.832592	0.229082	0.746784	0.590007	0.364578	0.371013	0.103148	0.110699	0.0159268
ENSMUSG00000039137	Whrn	0.141053	0.10573	0.186301	0.404716	-0.0520758	-0.763075	-0.714679	-0.832446	0.0419904	0.375284	0.241309	0.141352	0.0202891	-0.00809152	0.353272	0.35907
ENSMUSG00000024805	Pcgf5	0.388747	0.659707	0.377096	0.395603	-0.18967	-0.566533	-0.139949	-0.469619	-0.274677	-0.174339	-0.224888	0.306013	-0.109962	-0.151063	0.0355449	0.13799
ENSMUSG00000020303	Stc2	-0.0528989	0.378054	0.540027	0.493154	-0.236792	-0.577181	-0.491012	-0.517839	0.315571	-0.209569	-0.00881392	0.10165	-0.0102272	0.478611	-0.0546193	-0.148116
ENSMUSG00000030691	Fchsd2	0.551304	0.46263	0.66993	0.488592	-0.176092	-0.425234	-0.0865402	-0.317531	-0.270537	-0.502254	-0.644339	0.101261	-0.135655	-0.0887072	0.194075	0.179096
ENSMUSG00000022518	4930562C15Rik	0.24312	-0.25133	-0.207365	0.433771	-0.675447	-0.834691	-0.556008	-0.891419	0.0268625	1.00135	0.51909	0.432321	0.102655	0.199879	0.0161391	0.44107
ENSMUSG00000034518	Hmgxb4	0.373079	0.474799	0.345045	0.344719	-0.592495	-0.139335	-0.343492	-0.561015	0.0508874	0.0536954	-0.216068	0.216066	-0.0965625	-0.207789	0.10651	0.191954
ENSMUSG00000004187	Kifc2	0.252131	-0.343328	-0.0737008	0.196292	-0.114495	-1.37461	-0.587744	-1.06237	0.151501	1.15637	0.734833	0.0121602	0.179477	0.300908	0.196708	0.375873
ENSMUSG00000030688	Stard10	0.141422	-0.0920125	0.188873	-0.155855	-0.325051	-1.19313	-0.745955	-0.8203	0.65808	0.537458	0.267323	0.235109	0.136253	0.38053	0.351635	0.435626
ENSMUSG00000033427	Upb1	0.443686	0.353518	0.0814707	0.619478	-0.0108923	-0.72441	-0.413517	-0.517281	-0.00289575	0.20287	0.0984135	0.0180425	-0.131813	-0.0898578	-0.213524	0.286711
ENSMUSG00000038879	Nipal2	0.552384	0.478304	0.29507	0.338853	-0.0357053	-0.486478	-0.527952	-0.442573	-0.173141	0.05108	-0.281098	0.319177	-0.182098	-0.0468093	-0.0786683	0.219655
ENSMUSG00000006675	P4htm	0.244481	-0.00191691	0.263173	0.230469	0.010026	-0.93575	-0.729632	-0.751895	0.149319	0.872228	0.106531	0.323206	-0.254351	0.282873	-0.150152	0.341391
ENSMUSG00000078670	Fam174b	0.448894	0.255999	-0.0967254	0.411397	-0.2927	-0.655523	-0.8132	-0.361517	-0.02699	0.035048	-0.368617	0.344567	-0.591627	1.92094	0.122094	-0.332044
ENSMUSG00000005533	Igf1r	0.44378	0.639972	0.457818	0.565896	-0.0105239	-0.470678	-0.263489	-0.288217	-0.218109	-0.152329	-0.72965	0.316813	-0.283061	-0.284741	-0.0560541	0.332574
ENSMUSG00000034235	Usp54	0.17463	0.472012	0.764539	0.297056	0.0315059	-0.70192	-0.41561	-0.343538	-0.170087	-0.0442088	-0.284174	0.106016	-0.150695	0.2901	-0.140885	0.115259
ENSMUSG00000056602	Fry	0.320829	0.379351	0.376524	0.444709	-0.182613	-0.646957	-0.336254	-0.44665	-0.180148	0.0114613	0.0281401	0.198165	-0.0939581	-0.0288829	0.0886392	0.0676443
ENSMUSG00000029828	4921507P07Rik	0.0984908	0.220963	0.32145	0.302631	-0.421792	-0.796244	-0.879011	-0.0869662	0.23309	0.104796	0.154614	-0.0838929	0.0171156	0.383152	0.513597	-0.0819928
ENSMUSG00000097242	Gm16907	0.172961	0.420513	0.212281	0.498167	-0.217066	-0.889194	-0.188886	-0.526892	0.0188317	0.272463	-0.402169	0.333577	-0.289384	0.0503221	0.221556	0.312919
ENSMUSG00000030752	Kdm8	0.411241	0.0465538	0.400285	0.448617	-0.144584	-0.708201	-0.381485	-0.57823	-0.146035	0.11516	-0.107148	0.0381818	0.317739	0.0575389	-0.111584	0.341952
ENSMUSG00000020354	Sgcd	0.163216	0.398519	0.652094	0.386173	-0.223351	-0.477984	-0.356348	-0.45375	-0.173707	-0.120536	-0.188666	0.173428	-0.18553	-0.10028	0.266768	0.239954
ENSMUSG00000043831	Lysmd4	0.374707	0.433255	0.424777	0.362398	-0.576875	-0.310274	-0.440186	-0.18316	-0.00926631	-0.476034	-0.160025	0.351923	0.0601086	-0.177598	-0.0216426	0.347893
ENSMUSG00000034329	Brip1	0.253668	0.463501	0.552298	0.444283	-0.561827	-0.156731	-0.282268	-0.38671	-0.275017	0.147657	-0.155387	0.0252779	-0.18189	0.0521078	-0.007628	0.068664
ENSMUSG00000047344	Lancl3	0.685264	0.995815	0.365297	0.433565	0.340521	-0.745117	-0.0360322	-0.175387	-0.390256	-0.38411	-0.623331	0.318187	-0.380744	-0.402748	-0.157052	0.15613
ENSMUSG00000086555	Gm13446	0.421055	0.404418	0.173139	0.593873	-0.234649	-0.532959	-0.590928	-0.115513	-0.423584	-0.303723	-0.113806	0.289062	0.11088	0.0610819	0.0427765	0.218877
ENSMUSG00000087670	9530036M11Rik	0.387954	0.682052	0.351829	0.413311	-0.423427	-0.423427	-0.134628	-0.247378	-0.175791	-0.250214	-0.423427	0.216683	-0.133123	0.397428	-0.0919394	-0.145903
ENSMUSG00000041073	Nacad	0.119834	0.178056	-0.228303	0.196764	-0.188947	-1.11912	-0.662631	-0.82538	0.0802295	1.22665	0.616869	0.581792	-0.437378	0.170346	0.0702762	0.220944
ENSMUSG00000109735	Gm45667	0.439601	0.554855	0.173684	0.425459	-0.523485	-0.523485	0.0329156	-0.454179	0.00890027	0.13685	-0.216632	0.0846984	-0.149626	-0.102264	0.355857	-0.24315
ENSMUSG00000085937	Ccdc42os	0.913852	0.491977	0.0887739	0.66644	0.0563268	-0.416165	-0.115223	-0.416165	-0.0156539	-0.416165	-0.416165	0.395663	-0.193817	-0.348874	-0.00361648	-0.271189
ENSMUSG00000040836	Gpr161	0.580147	0.608427	0.484739	0.435671	-0.143599	-0.266245	-0.175774	-0.348664	-0.223273	-0.236797	-0.596735	0.373285	-0.373415	-0.467323	0.170883	0.178674
ENSMUSG00000074472	Zfp872	0.394362	0.297347	0.630986	0.330879	-0.363644	-0.162335	-0.409843	-0.45115	-0.291681	-0.0050796	0.0917607	-0.0678099	-0.0120534	0.024205	-0.0597461	0.0538012
ENSMUSG00000029673	Auts2	0.73749	0.512263	0.0509588	0.498792	-0.203075	-0.493245	-0.180659	-0.363168	-0.434747	0.021766	-0.203405	0.424088	-0.414516	-0.0785616	0.0858655	0.0401523
ENSMUSG00000027257	Pacsin3	0.207091	-0.195192	0.00740841	0.270204	-0.273408	-0.973246	-0.788465	-0.705013	0.166583	0.781859	0.506866	-0.000941401	0.0489188	0.75924	-0.133676	0.321771
ENSMUSG00000054640	Slc8a1	0.437968	0.778476	0.649165	0.481961	-0.00240664	-0.256718	-0.225144	-0.196204	-0.240769	-0.518891	-1.25936	0.266738	-0.435095	0.453908	-0.172724	0.239097
ENSMUSG00000021692	Dimt1	0.275097	0.458625	0.260851	0.21222	-0.62625	-0.48452	-0.174277	-0.53287	-0.029334	0.456586	0.404633	0.202865	-0.121766	-0.0439044	-0.128457	-0.129499
ENSMUSG00000007207	Stx1a	0.032711	-0.350091	-0.252251	0.445367	-0.244728	-1.32633	-0.57819	-0.996212	0.343781	0.75956	0.927924	0.5084	0.0927293	0.165969	0.0798399	0.391515
ENSMUSG00000096221	1500002C15Rik	0.679226	0.302077	0.189586	0.331875	-0.178939	-0.0874081	-0.417114	-0.83019	-0.0878944	-0.110474	-0.226562	0.4487	-0.369709	-0.302959	0.441346	0.218439
ENSMUSG00000006784	Ttc25	-0.133947	-0.255042	0.0278975	0.103403	-1.24598	-0.667283	-0.0347845	-1.32403	-1.1484	-0.637286	0.0918813	-0.652185	2.38891	0.362228	1.66075	1.46386
ENSMUSG00000079654	Prrt4	0.346856	0.294342	0.454884	0.238179	-0.504809	-0.712984	-0.356326	-0.104455	0.619411	-0.248183	-0.518749	0.186431	-0.414866	0.485724	0.192728	0.0418165
ENSMUSG00000058152	Chsy3	0.413413	0.425733	0.643595	0.758097	-0.382662	-0.00908615	-0.0560232	-0.319868	0.164297	-0.779676	-0.604436	0.400224	-0.433362	-0.498153	0.199322	0.0785878
ENSMUSG00000021592	Arsk	0.395245	0.515306	0.472205	0.496674	-0.280144	-0.049125	-0.292989	-0.50259	-0.179636	-0.436122	-0.282349	0.0067215	-0.152024	-0.0116357	0.00675515	0.293708
ENSMUSG00000033327	Tnxb	0.11131	0.0424066	0.128828	0.0407722	-0.362298	-0.610679	-1.07591	-0.631108	0.566581	0.994076	0.488109	0.368383	-0.136712	0.12318	-0.149859	0.10292
ENSMUSG00000032131	Abcg4	0.426694	-0.10087	0.323357	0.360712	-0.0219695	-0.917452	-0.643759	-0.40871	0.0695059	0.610086	0.0415474	0.315358	-0.152594	-0.225701	0.0353274	0.288467
ENSMUSG00000057722	Lepr	0.291226	0.430431	0.663966	0.468948	0.155514	-0.512785	-0.265138	-0.522997	-0.620537	-0.157258	-0.378054	0.0809249	-0.0630685	0.0594493	0.080428	0.28895
[truncated: 1 more rows]
